# Supplementary material for: Structure-function relationship of ASH1L and histone H3K36 and H3K4 methylation
Source: Nat Commun. 2025 Mar 6;16:2235. doi: 10.1038/s41467-025-57556-5 (PMC11883000; doi:10.1038/s41467-025-57556-5)
Supplement: Supplementary file 3 — Supplementary Data 1 [file 41467_2025_57556_MOESM3_ESM.xlsx]

## Sheet: Down Gene List
Supplementary Data 1. RNA-seq analysis of shASH1L treated A549 cells. Statistical test used was two-sided.
too_short	locus	gene	exp1	exp2	log2ratio	pvalue	FDR
OK	chr15:83205501-83209295	RPS17	19057	1.79645	-13.3729	1.93e-149	3.13e-145
OK	chr1:152551860-152552980	LCE3D	869.198	32.8465	-4.72587	1.32e-19	3.56e-16
OK	chr16:23194040-23228200	SCNN1G	238.397	13.4854	-4.14389	2.56e-07	2.77e-05
OK	chr10:115310590-115349360	HABP2	93.8818	8.22531	-3.5127	0.00240543	0.0415654
OK	chr1:210851657-211307457	KCNH1	818.565	73.444	-3.47838	6.47e-13	5e-10
OK	chr11:4665156-4676716	OR51E1	116.034	11.2398	-3.36785	0.00112033	0.0240389
OK	chr18:70203915-70211723	CBLN2	228.903	24.516	-3.22294	1.76e-05	0.000937906
OK	chr13:66876966-67804468	PCDH9	6880.8	749.86	-3.19788	3.79e-23	3.08e-19
OK	chr15:38780302-38857007	RASGRP1	341.772	38.1186	-3.16447	1.02e-06	9.12e-05
OK	chr14:100612753-100626012	DEGS2	238.397	28.7979	-3.04933	2.88e-05	0.00139867
OK	chr2:10262695-10271546	RRM2	18346	2334.31	-2.9744	5.27e-22	2.85e-18
OK	chr9:35673915-35681154	CA9	298.523	39.8778	-2.90418	9.48e-06	0.000562177
OK	chr2:234580544-234681951	UGT1A9	144.515	19.5144	-2.8886	0.00128736	0.0268084
OK	chr6:25845328-25874471	SLC17A3	214.135	29.0378	-2.88252	0.000117293	0.00422438
OK	chr8:120220610-120257914	MAL2	152.954	20.8618	-2.87416	0.0010382	0.0225751
OK	chr5:175223610-175311023	CPLX2	63816.4	9140.18	-2.80363	4.74e-09	9.38e-07
OK	chr2:160956177-161056824	ITGB6	521.097	75.8188	-2.78092	2.07e-07	2.36e-05
OK	chr15:59397284-59417244	CCNB2	6091.77	924.388	-2.72029	5.42e-17	1.26e-13
OK	chr1:242011493-242053241	EXO1	3835.44	590.715	-2.69886	2.09e-15	4.24e-12
OK	chr4:53609684-53617807	ERVMER34-1	162.447	25.2729	-2.68431	0.00150034	0.0300493
OK	chr11:30885150-31014233	DCDC5	428.27	67.0151	-2.67596	2.64e-06	0.000205689
OK	chr2:18059114-18114225	KCNS3	372.363	58.4327	-2.67186	6.91e-06	0.000441658
OK	chr3:112315641-112320816	LINC01279	1286.92	203.168	-2.66317	8.82e-11	3.67e-08
OK	chr19:49055429-49102684	SULT2B1	2333.33	368.591	-2.6623	1.41e-13	1.45e-10
OK	chr1:155305052-155532324	ASH1L	4455.69	725.964	-2.61768	9.17e-06	0.000545484
OK	chr2:107418056-107503563	ST6GAL2	4472.57	730.948	-2.61326	5.63e-15	8.31e-12
OK	chr2:44502597-44547962	SLC3A1	323.84	53.4311	-2.59953	3.29e-05	0.00155551
OK	chr16:46723558-46732306	ORC6	2014.77	338.066	-2.57524	4.62e-12	2.88e-09
OK	chr13:77454304-77460540	KCTD12	266.878	45.1138	-2.56454	0.000197024	0.00637503
OK	chr10:117816442-118033126	GFRA1	1636.08	282.753	-2.53262	8.4e-11	3.59e-08
OK	chr2:27008882-27017455	CENPA	1908.23	340.983	-2.48446	4.75e-11	2.29e-08
OK	chr2:228226874-228244022	TM4SF20	5571.73	995.765	-2.48425	0.000637802	0.0156967
OK	chr20:44441215-44445596	UBE2C	8352.32	1512.34	-2.46539	8.11e-15	1.1e-11
OK	chr12:85253267-85306608	SLC6A15	336.498	61.1153	-2.46099	6.34e-05	0.00263407
OK	chr4:1694527-1714030	SLBP	4537.97	829.153	-2.45234	1.28e-13	1.45e-10
OK	chr17:38544773-38574202	TOP2A	49476.8	9145.2	-2.43566	5.43e-06	0.000372045
OK	chr2:234745347-234763212	HJURP	11025.3	2046.58	-2.42953	3.87e-15	6.99e-12
OK	chr13:86366922-86373483	SLITRK6	233.122	43.3907	-2.42563	0.000496046	0.0129538
OK	chr5:1253287-1295162	TERT	375.527	71.4449	-2.39401	5.01e-05	0.00217416
OK	chr12:100967489-101018685	GAS2L3	1118.14	218.279	-2.35686	6.17e-05	0.00257053
OK	chr15:88419988-88799962	NTRK3	3300.63	654.213	-2.33491	1.31e-11	7.33e-09
OK	chr16:28548662-28550495	NUPR1	2097.05	416.477	-2.33205	2.04e-06	0.000167283
OK	chr1:43824626-43828873	CDC20	12315.4	2476.45	-2.31412	1.25e-13	1.45e-10
OK	chr17:73267380-73269976	LOC100287042	294.304	59.2696	-2.31194	0.000278452	0.00844765
OK	chr7:101006101-101202304	COL26A1	1727.85	353.104	-2.29081	3.08e-06	0.000233998
OK	chr20:59827482-60515673	CDH4	1820.67	375.394	-2.278	0.000755034	0.0178256
OK	chr3:112323233-112359990	CCDC80	16631.8	3455.56	-2.26696	1.43e-13	1.45e-10
OK	chr5:137514417-137523404	KIF20A	6899.79	1439.13	-2.26136	1.92e-12	1.3e-09
OK	chr16:46614468-46655311	SHCBP1	4174.05	878.999	-2.24751	1.63e-11	8.82e-09
OK	chr16:23690201-23701688	PLK1	13697.3	2901.59	-2.23897	4.51e-13	3.86e-10
OK	chr11:58874658-58894888	FAM111B	1139.24	241.36	-2.23881	4.8e-08	7.22e-06
OK	chr17:76210277-76221716	BIRC5	10218.3	2166.5	-2.23772	8.43e-13	5.95e-10
OK	chr7:141695679-141806547	MGAM	399.789	85.7606	-2.22085	7.53e-05	0.00299619
OK	chr4:120980579-120988013	MAD2L1	2375.53	513.719	-2.2092	0.000593618	0.0149955
OK	chrX:11129406-11141204	HCCS	2896.62	634.273	-2.1912	2.54e-10	8.59e-08
OK	chr5:169064251-169510386	DOCK2	761.603	166.963	-2.18951	2.07e-06	0.000169108
OK	chr9:140194083-140196703	NRARP	628.692	138.079	-2.18686	7.19e-06	0.000452481
OK	chr11:787110-790126	CEND1	291.139	64.1365	-2.18249	0.000767367	0.0180365
OK	chr8:21549530-21646346	GFRA2	220.464	49.9182	-2.14291	0.00205581	0.0375198
OK	chr10:44865601-44880545	CXCL12	210.97	47.9125	-2.13857	0.00236607	0.0412805
OK	chr10:94352825-94415152	KIF11	7043.25	1600.26	-2.13793	2.51e-07	2.76e-05
OK	chr17:38444146-38459413	CDC6	7472.57	1699.82	-2.13622	2.33e-11	1.22e-08
OK	chr2:242615157-242626383	DTYMK	4793.25	1092.44	-2.13344	5.17e-11	2.4e-08
OK	chr9:36572859-36677680	MELK	5254.22	1201.02	-2.12921	7.95e-11	3.49e-08
OK	chr15:32907345-32932150	ARHGAP11A	9823.84	2258.52	-2.12091	1.26e-11	7.28e-09
OK	chr12:6957972-6960456	CDCA3	3671.94	858.673	-2.09636	5.33e-10	1.44e-07
OK	chr4:154265801-154336247	MND1	675.105	158.104	-2.09424	8.34e-06	0.000511383
OK	chr12:98906751-98910004	TMPO-AS1	706.751	165.64	-2.09315	6.17e-06	0.00040481
OK	chr20:32263292-32274210	E2F1	2645.57	624.664	-2.08243	3.04e-09	6.18e-07
OK	chr17:8108049-8113944	AURKB	6768.98	1604.77	-2.07657	9.25e-11	3.75e-08
OK	chr1:23832920-23857712	E2F2	992.616	236.396	-2.07003	9.82e-07	8.86e-05
OK	chr9:91606324-91620069	S1PR3	3831.22	914.807	-2.06626	4.13e-10	1.2e-07
OK	chr19:55912650-55919325	UBE2S	27002.1	6449.35	-2.06585	9.2e-12	5.53e-09
OK	chr22:46692638-46726707	GTSE1	2958.86	707.466	-2.06431	2.53e-09	5.32e-07
OK	chr10:5029968-5060225	AKR1C2	79277.4	18959.8	-2.06396	0.000623948	0.0154966
OK	chr11:61560109-61564714	FEN1	6644.51	1589.8	-2.06332	7.18e-11	3.24e-08
OK	chr6:37600284-37665766	MDGA1	1543.25	369.649	-2.06174	4.25e-08	6.52e-06
OK	chr18:2571510-2616634	NDC80	893.459	214.131	-2.06091	1.76e-06	0.000148712
OK	chr2:111395275-111435684	BUB1	6953.58	1667.57	-2.06001	1.34e-10	5.2e-08
OK	chr4:134070470-134112732	PCDH10	720.464	173.108	-2.05725	6.53e-06	0.000422478
OK	chr13:45967454-45992590	SLC25A30	1037.97	249.843	-2.05468	4.81e-07	4.65e-05
OK	chr1:14925213-15444544	KAZN	632.911	152.357	-2.05454	1.45e-05	0.00079567
OK	chr6:49518113-49519808	C6orf141	372.363	89.6733	-2.05396	0.000290994	0.00868327
OK	chr3:44803209-44894748	KIF15	1529.54	369.892	-2.04792	1.06e-07	1.38e-05
OK	chr12:125478194-125510349	BRI3BP	1710.97	414.904	-2.04396	3.1e-08	4.94e-06
OK	chr10:72238564-72328206	PALD1	1881.86	457.659	-2.03981	1.35e-06	0.000119008
OK	chr14:55614834-55658396	DLGAP5	5155.06	1255.15	-2.03813	4.33e-10	1.23e-07
OK	chrX:69509879-69640774	KIF4A	6098.1	1492.44	-2.03068	2.97e-10	9.28e-08
OK	chr1:46713367-46744145	RAD54L	850.211	208.324	-2.02899	4.78e-06	0.000343546
OK	chr2:153574407-153617767	ARL6IP6	1142.4	282.597	-2.01525	5.26e-07	4.98e-05
OK	chr8:27667138-27695612	PBK	4270.04	1057.94	-2.01299	1.26e-09	2.93e-07
OK	chr8:124332091-124408705	ATAD2	6907.17	1715.91	-2.00912	2.9e-10	9.24e-08
OK	chr16:56716382-56718108	MT1X	934.599	232.919	-2.00452	2.01e-06	0.000166404
OK	chr11:369795-382117	B4GALNT4	1765.82	440.15	-2.00427	3.07e-05	0.00147488
OK	chr1:163291723-163325553	NUF2	1901.9	478.735	-1.99014	7.18e-08	9.97e-06
OK	chr17:57232860-57284070	PRR11	7946.2	2007.25	-1.98504	2.52e-06	0.000198434
OK	chr4:17812436-17846487	NCAPG	3142.4	794.106	-1.98446	6.78e-09	1.29e-06
OK	chr11:118964585-118966177	H2AFX	8516.87	2154.66	-1.98286	3.41e-10	1.03e-07
OK	chr10:62538212-62554610	CDK1	6077	1538.88	-1.98148	5.92e-10	1.55e-07
OK	chr15:40453210-40513337	BUB1B	5332.28	1353.01	-1.97858	1.41e-09	3.14e-07
OK	chr4:122737599-122745088	CCNA2	3822.78	970.918	-1.9772	3.3e-09	6.61e-07
OK	chr1:68939835-68962904	DEPDC1	2306.96	589.493	-1.96845	4.18e-08	6.46e-06
OK	chr19:11257831-11266484	SPC24	447.257	114.614	-1.96432	0.000227933	0.00713355
OK	chr5:68462837-68474070	CCNB1	12284.8	3158	-1.95979	2.64e-10	8.76e-08
OK	chr15:41624892-41673248	NUSAP1	6951.47	1789.75	-1.95756	7.6e-10	1.88e-07
OK	chr20:30326904-30389603	TPX2	17919.8	4623.59	-1.95447	1.85e-10	6.68e-08
OK	chr10:135175987-135186908	ECHS1	9364.97	2429.21	-1.94679	3.35e-10	1.03e-07
OK	chr2:121103719-121109383	INHBB	2491.56	646.296	-1.94678	4.06e-08	6.33e-06
OK	chr10:129894925-129924468	MKI67	26069.6	6779.54	-1.94311	1.6e-10	6.06e-08
OK	chr22:24577444-24585074	SUSD2	4104.43	1070.7	-1.93863	0.00104599	0.022714
OK	chr1:45205490-45233438	KIF2C	4168.77	1091.03	-1.93394	6.56e-09	1.27e-06
OK	chr7:152343587-152373250	XRCC2	1000	261.805	-1.93344	4.5e-06	0.000327988
OK	chr17:6347735-6354385	FAM64A	1785.86	468.054	-1.93187	1.68e-07	1.99e-05
OK	chr20:42935197-42939889	FITM2	579.114	152.16	-1.92826	5.5e-05	0.00235316
OK	chr10:47096454-47151400	LINC00842	5333.33	1403.19	-1.92632	1.94e-09	4.25e-07
OK	chr10:99332198-99343641	ANKRD2	471.519	124.119	-1.92559	0.0001918	0.00624329
OK	chr15:65107829-65117867	PIF1	891.35	235.511	-1.9202	9.15e-05	0.00349636
OK	chr22:26825280-26840978	ASPHD2	316.456	83.7002	-1.9187	0.00165098	0.0322635
OK	chr22:42334741-42343148	CENPM	783.755	208.447	-1.91072	1.93e-05	0.00101243
OK	chr5:137620954-137674044	CDC25C	1024.26	272.774	-1.90881	5.09e-06	0.000360709
OK	chr2:201390865-201448818	SGOL2	1670.89	447.131	-1.90184	3.71e-07	3.68e-05
OK	chr2:111132686-111142113	LINC01106	543.249	145.854	-1.89709	8.49e-05	0.00332319
OK	chr9:35056065-35072739	VCP	48746.8	13142.4	-1.89108	1.7e-10	6.28e-08
OK	chr12:6603298-6641132	NCAPD2	20099.1	5419.98	-1.89077	7.29e-10	1.87e-07
OK	chr15:91509268-91537881	PRC1	16831.2	4542.83	-1.88948	7.37e-10	1.87e-07
OK	chr22:19467349-19508135	CDC45	2375.53	642.746	-1.88593	1.14e-07	1.44e-05
OK	chr1:51434367-51440306	CDKN2C	1010.55	273.708	-1.88443	5.45e-06	0.000372045
OK	chr19:2476123-2478257	GADD45B	4009.49	1091.85	-1.87664	9.4e-09	1.72e-06
OK	chr12:57610578-57620232	NXPH4	512.658	139.85	-1.87412	0.000175888	0.00586996
OK	chr5:159848814-159855751	PTTG1	6306.96	1729.55	-1.86655	6.25e-09	1.22e-06
OK	chr17:43002079-43025079	KIF18B	5060.12	1390.01	-1.86407	1.08e-08	1.9e-06
OK	chr17:289771-295731	FAM101B	3262.66	897.228	-1.8625	3.39e-07	3.44e-05
OK	chr20:37554955-37581703	FAM83D	5275.31	1457.2	-1.85606	1.07e-08	1.9e-06
OK	chr9:106856541-106903700	SMC2	5870.25	1634.37	-1.84469	5.92e-05	0.00248458
OK	chr4:104026963-104119566	CENPE	2787.97	778.472	-1.8405	9.1e-08	1.22e-05
OK	chr21:44473301-44496472	CBS	2507.38	700.739	-1.83923	1.09e-07	1.4e-05
OK	chr10:46993546-47000568	GPRIN2	3133.96	877.028	-1.83729	5.16e-08	7.54e-06
OK	chr11:19245610-19263202	E2F8	801.687	225.193	-1.83188	3.73e-05	0.00172813
OK	chr8:124428965-124454480	WDYHV1	1072.78	303.692	-1.82068	5.24e-06	0.000362699
OK	chr2:169727401-169746944	SPC25	1035.86	293.359	-1.8201	1.03e-05	0.0005981
OK	chr21:47721044-47743813	C21orf58	621.308	176.327	-1.81706	0.000135719	0.0047818
OK	chr16:29827528-29833816	PAGR1	3299.58	940.074	-1.81144	5.2e-08	7.54e-06
OK	chr17:26904583-26926056	SPAG5	9872.36	2819.79	-1.80781	8.23e-09	1.52e-06
OK	chr22:48885272-49147747	FAM19A5	972.573	277.868	-1.80741	1.59e-05	0.000871576
OK	chr17:48638429-48704832	CACNA1G	2479.96	708.887	-1.80669	2.66e-07	2.81e-05
OK	chr12:49716971-49725514	TROAP	3689.87	1055.35	-1.80586	8.08e-08	1.11e-05
OK	chr4:185615219-185655286	CENPU	1652.95	474.952	-1.79919	1.74e-06	0.000147607
OK	chr9:139956579-139965028	SAPCD2	4046.41	1163.4	-1.79829	4.97e-08	7.4e-06
OK	chr16:17196181-17564738	XYLT1	1340.72	386.723	-1.79363	4.03e-06	0.000295843
OK	chr17:29718642-29865232	RAB11FIP4	744.725	215.318	-1.79024	5.75e-05	0.00244314
OK	chr7:134212344-134226166	AKR1B10	157531	45797.1	-1.7823	0.000823288	0.0189823
OK	chr4:178230991-178284092	NEIL3	1391.35	405.172	-1.77988	2.65e-06	0.000205689
OK	chr15:44119112-44160617	WDR76	1457.81	424.621	-1.77955	3.4e-06	0.000255304
OK	chr2:175424302-175547627	WIPF1	3072.78	895.32	-1.77907	1.74e-07	2.05e-05
OK	chr9:5357967-5437937	PLGRKT	1201.48	350.172	-1.77867	5.55e-06	0.000372688
OK	chr1:200520625-200589862	KIF14	3509.49	1023.33	-1.77799	1.38e-07	1.72e-05
OK	chr8:71485453-71520694	TRAM1	34757.4	10164.2	-1.77383	2.1e-09	4.49e-07
OK	chr16:10837643-10863208	NUBP1	2359.7	690.876	-1.77211	3.01e-07	3.12e-05
OK	chr8:71549501-71581447	LACTB2	5574.89	1632.45	-1.77191	2.78e-08	4.52e-06
OK	chr1:214776532-214837914	CENPF	12520	3667.74	-1.77128	2.88e-08	4.63e-06
OK	chr8:25316513-25365425	CDCA2	3562.23	1047.67	-1.76559	1.61e-07	1.93e-05
OK	chr17:61896793-61905031	FTSJ3	9246.83	2726.94	-1.76168	1.17e-08	2.02e-06
OK	chr8:120846181-120868170	DSCC1	941.983	279.024	-1.75531	3.16e-05	0.00150819
OK	chr2:97001479-97042833	NCAPH	4685.65	1392.76	-1.7503	1.02e-07	1.35e-05
OK	chr6:80714322-80752244	TTK	1972.57	586.515	-1.74984	1.46e-06	0.000127307
OK	chr5:176732501-176739292	MXD3	742.616	220.936	-1.74899	9.01e-05	0.00346066
OK	chr19:49843853-49865714	TEAD2	2637.13	787.063	-1.74442	2.7e-07	2.83e-05
OK	chr9:91926113-91931618	CKS2	8002.11	2395.14	-1.74027	3.2e-08	5.04e-06
OK	chr2:224822121-224832431	MRPL44	2880.8	863.892	-1.73755	2.65e-07	2.81e-05
OK	chr2:178487977-178973066	PDE11A	866.033	260.37	-1.73386	3.77e-05	0.00174137
OK	chr1:211831599-211848972	NEK2	3013.71	907.009	-1.73235	3.68e-07	3.67e-05
OK	chr2:74425690-74442424	MTHFD2	12097	3645.08	-1.73063	1.11e-08	1.93e-06
OK	chr17:40724328-40729849	PSMC3IP	1655.06	499.849	-1.72732	3.71e-06	0.000275413
OK	chr6:33359313-33377699	KIFC1	3827	1156.95	-1.72589	1.9e-07	2.2e-05
OK	chr15:64657211-64679886	KIAA0101	2925.1	886.458	-1.72236	4.54e-05	0.00202021
OK	chrX:71424507-71458858	ERCC6L	2003.16	608.171	-1.71973	2.18e-06	0.000176151
OK	chr14:50110270-50155098	POLE2	824.894	250.637	-1.71861	5.51e-05	0.00235316
OK	chr15:91260558-91358692	BLM	2252.11	685.103	-1.71688	1.78e-06	0.000148712
OK	chr5:172068276-172118533	NEURL1B	805.907	245.218	-1.71655	8.78e-05	0.00339747
OK	chr13:60239721-60738119	DIAPH3	1913.5	584.226	-1.71162	2.83e-06	0.000217706
OK	chr19:4402660-4443394	CHAF1A	2970.46	908.366	-1.70934	7.61e-05	0.00301736
OK	chr1:38158073-38175391	CDCA8	3605.48	1103.82	-1.70769	3.77e-07	3.71e-05
OK	chr4:174252527-174255595	HMGB2	5857.59	1807.51	-1.69631	8.84e-08	1.2e-05
OK	chr1:185265522-185286461	IVNS1ABP	8097.04	2503.7	-1.69333	7.02e-08	9.83e-06
OK	chr7:4838740-4923335	RADIL	392.405	121.566	-1.69061	0.00152236	0.0302665
OK	chr4:128802016-128820377	PLK4	1709.91	530.462	-1.6886	5.14e-06	0.000360709
OK	chr3:170582665-170588045	RPL22L1	4573.84	1421.5	-1.68599	2.09e-07	2.37e-05
OK	chr8:48872763-48890719	MCM4	15734.2	4896.54	-1.68407	4.57e-08	6.94e-06
OK	chr20:54944445-54967351	AURKA	9062.23	2820.28	-1.68403	5.77e-08	8.15e-06
OK	chr17:48211099-48227878	PPP1R9B	7779.53	2426.47	-1.68082	9.79e-08	1.3e-05
OK	chr2:110841447-110874143	MALL	14834.4	4630.37	-1.67974	5.15e-08	7.54e-06
OK	chr12:117890817-118406028	KSR2	685.654	214.255	-1.67815	0.000253121	0.00777211
OK	chr16:3022792-3030540	PKMYT1	3105.48	975.977	-1.6699	1.03e-06	9.2e-05
OK	chr13:21727734-21750741	SKA3	1431.43	449.986	-1.66951	1.19e-05	0.000681538
OK	chr20:5931298-5975852	MCM8	4398.73	1389.63	-1.66239	3.82e-07	3.73e-05
OK	chr19:4542600-4559771	SEMA6B	1966.24	622.601	-1.65906	3.43e-06	0.000257041
OK	chr8:21971932-21988565	HR	1844.94	585.666	-1.65542	6.18e-06	0.00040481
OK	chr1:120254419-120286849	PHGDH	6068.56	1929.61	-1.65304	1.66e-07	1.98e-05
OK	chr1:197053257-197115824	ASPM	3677.21	1180.63	-1.63905	8.91e-07	8.13e-05
OK	chr14:24105573-24114848	DHRS2	1813.29	587.272	-1.62651	9.52e-06	0.00056234
OK	chr2:232573235-232578250	PTMA	82473.6	26760.1	-1.62385	5.76e-08	8.15e-06
OK	chr12:6961285-6975795	USP5	15147.7	4926.01	-1.6206	1.07e-07	1.38e-05
OK	chr7:156797547-156803347	MNX1	454.641	147.977	-1.61936	0.00131714	0.0272538
OK	chr2:113495444-113522254	CKAP2L	2364.98	770.434	-1.61808	4.72e-06	0.000340695
OK	chr1:44462155-44497164	SLC6A9	990.506	322.776	-1.61763	5.77e-05	0.002445
OK	chr10:13203554-13253104	MCM10	4206.75	1371.7	-1.61674	0.000690844	0.0167218
OK	chr3:20202085-20227724	SGOL1	1319.62	430.459	-1.61617	3.13e-05	0.00149972
OK	chr15:41601466-41624819	OIP5	716.244	233.701	-1.61579	0.000303997	0.00895865
OK	chr4:159587827-159593407	C4orf46	940.928	307.662	-1.61274	0.000109239	0.00397842
OK	chr16:85711280-85722588	GINS2	3443.04	1129.18	-1.6084	1.78e-06	0.000148712
OK	chr1:154947118-154951725	CKS1B	11071.7	3632.87	-1.6077	2.26e-07	2.53e-05
OK	chr15:69706585-69740766	KIF23	11019	3624.08	-1.6043	2.19e-07	2.48e-05
OK	chr11:35684353-35830930	TRIM44	5663.5	1864.91	-1.60259	4.01e-07	3.9e-05
OK	chr21:40177231-40196878	ETS2	7241.56	2385.08	-1.60226	2.59e-07	2.77e-05
OK	chr10:126150341-126302710	LHPP	491.561	162.355	-1.59822	0.00140304	0.028416
OK	chr4:2061239-2070816	NAT8L	2143.46	708.921	-1.59624	5.6e-06	0.000374098
OK	chr12:120123595-120315095	CIT	5678.27	1880.24	-1.59454	2.17e-06	0.000176151
OK	chr7:50511827-50518088	FIGNL1	1502.11	497.998	-1.59278	2.79e-05	0.00136043
OK	chr17:36452989-36479101	MRPL45	4470.46	1482.99	-1.59191	7.8e-07	7.28e-05
OK	chr8:105501459-105601252	LRP12	2203.59	734.669	-1.58469	6.5e-06	0.00042218
OK	chr15:40886447-40954881	CASC5	1676.16	558.879	-1.58455	1.86e-05	0.000984515
OK	chr1:184356150-184598155	C1orf21	1020.04	340.288	-1.5838	0.000115863	0.00418215
OK	chr15:30938318-31065209	LOC100288637	635.021	212.058	-1.58234	0.00069181	0.0167218
OK	chr22:35796116-35820495	MCM5	8493.67	2836.57	-1.58224	5.09e-07	4.86e-05
OK	chr10:95256369-95288849	CEP55	8058.01	2693.78	-1.58079	5.27e-07	4.98e-05
OK	chr20:42295659-42345136	MYBL2	12968.3	4341.44	-1.57875	3.61e-07	3.62e-05
OK	chr10:70173821-70231878	DNA2	1544.3	517.179	-1.57822	2.5e-05	0.00125946
OK	chr14:104163954-104181823	XRCC3	2506.33	840.99	-1.57541	5.06e-06	0.000360431
OK	chr5:162887517-162918953	HMMR	3391.35	1138.54	-1.57467	2.62e-06	0.000205689
OK	chr1:36197713-36235551	CLSPN	2655.06	893.604	-1.57104	5.15e-06	0.000360709
OK	chr11:134201768-134246218	GLB1L2	742.616	249.967	-1.57088	0.00030445	0.00895865
OK	chr1:179051112-179065129	TOR3A	4975.74	1678.05	-1.56812	8.34e-07	7.74e-05
OK	chr11:126293396-126870766	KIRREL3	757.384	255.628	-1.56698	0.000388152	0.0107958
OK	chr8:95892453-95907482	CCNE2	485.232	164.041	-1.56462	0.00186753	0.0352389
OK	chr8:27632058-27662424	ESCO2	1378.69	467.298	-1.56088	4.94e-05	0.0021613
OK	chr7:100951621-100964425	LOC101927746	708.86	240.357	-1.56032	0.000362044	0.0102261
OK	chr16:89778264-89784573	VPS9D1-AS1	2097.05	711.733	-1.55895	1.01e-05	0.00058598
OK	chr7:36429415-36493401	ANLN	14994.7	5096.6	-1.55685	1.62e-06	0.000138894
OK	chr9:80911991-80945009	PSAT1	17321.7	5892.36	-1.55566	2.55e-07	2.77e-05
OK	chr11:61891445-61920635	INCENP	5024.26	1709.49	-1.55534	0.00102995	0.0224858
OK	chr19:35739559-35758867	LSR	2059.07	702.374	-1.55168	9.05e-06	0.00054069
OK	chr7:36892511-37488929	ELMO1	571.73	195.441	-1.5486	0.00118979	0.0251638
OK	chr10:91461347-91534700	KIF20B	3244.72	1111.78	-1.54523	8.99e-06	0.000538625
OK	chr11:61640995-61659017	FADS3	3208.86	1100.75	-1.54358	5.14e-06	0.000360709
OK	chr12:2966847-2986321	FOXM1	11419.8	3927.48	-1.53986	0.000114112	0.00413732
OK	chr11:62439126-62441162	C11orf83	2560.13	888.914	-1.5261	8.54e-06	0.000517305
OK	chr15:90118818-90171253	TICRR	2917.72	1013.21	-1.52591	8.51e-06	0.000517305
OK	chr2:198351308-198364998	HSPD1	91661.3	31964.9	-1.51983	1.82e-05	0.000964898
OK	chr19:42259428-42276113	CEACAM6	19869.2	6929.11	-1.51979	1.33e-05	0.000742898
OK	chr11:65657875-65659106	CCDC85B	3099.15	1083.74	-1.51585	3.39e-05	0.00158812
OK	chr5:59892739-59995993	DEPDC1B	1395.57	488.745	-1.5137	9.24e-05	0.00352147
OK	chr4:142949182-143767604	INPP4B	1369.2	482.946	-1.5034	0.000291234	0.00868327
OK	chr14:54863673-54886934	CDKN3	2462.02	868.867	-1.50264	1.6e-05	0.000873009
OK	chr18:47901392-47920538	SKA1	1450.42	512.356	-1.50125	7.33e-05	0.00293055
OK	chr2:133402337-133429070	LYPD1	1305.91	463.879	-1.49323	0.00255261	0.0436443
OK	chr6:10396916-10419797	TFAP2A	2315.4	822.627	-1.49295	2.01e-05	0.00103953
OK	chr5:82767493-82878122	VCAN	2498.94	889.591	-1.4901	1.48e-05	0.000810182
OK	chr19:14258549-14316997	LPHN1	1101.27	392.285	-1.48919	0.000184732	0.00604962
OK	chr13:31032879-31040081	HMGB1	32418.8	11580.3	-1.48515	8.83e-07	8.13e-05
OK	chrX:100354798-100417978	CENPI	957.805	342.385	-1.48411	0.000331224	0.00953913
OK	chr7:99690351-99699563	MCM7	21775.3	7823.15	-1.47687	1.49e-06	0.000128378
OK	chr5:126112315-126172712	LMNB1	6357.59	2286.11	-1.47559	3.48e-06	0.000259188
OK	chr6:153291658-153304740	FBXO5	1531.64	552.018	-1.47229	7.37e-05	0.00294037
OK	chr6:75794042-75915623	COL12A1	2871.31	1035.14	-1.47188	1.27e-05	0.000718322
OK	chr16:135804-188697	NPRL3	3357.59	1213.64	-1.46809	6.98e-06	0.000444344
OK	chr9:128199673-128469513	MAPKAP1	7509.49	2719.42	-1.46541	0.000285979	0.00860214
OK	chr12:110288748-110318293	GLTP	2536.92	926.328	-1.45348	2.78e-05	0.00136043
OK	chr1:109419603-109473044	GPSM2	1257.38	459.183	-1.45328	0.000158752	0.00541724
OK	chr11:532242-535550	HRAS	3710.97	1356.94	-1.45144	9.94e-06	0.000580996
OK	chr4:139085248-139163503	SLC7A11	13737.3	5028.56	-1.44989	2.19e-06	0.000176151
OK	chr3:186507682-186524484	RFC4	2432.49	891.425	-1.44825	2.76e-05	0.00136043
OK	chr12:9570287-9600768	DDX12P	1036.92	380.252	-1.44728	0.000372096	0.0104748
OK	chr16:30930640-30934590	FBXL19-AS1	537.974	197.556	-1.44527	0.00200844	0.0371562
OK	chr17:42733762-42753165	C17orf104	1068.56	394.118	-1.43897	0.000342146	0.00980155
OK	chr1:202300785-202311094	UBE2T	3121.31	1152.52	-1.43736	2.07e-05	0.00106501
OK	chr7:87505544-87538856	DBF4	2071.73	766.586	-1.43432	4.98e-05	0.00216809
OK	chr17:40761358-40767256	TUBG1	13530.6	5010.17	-1.43329	2.7e-06	0.000209128
OK	chr16:29802034-29816706	KIF22	6488.39	2403.63	-1.43265	0.00083245	0.0191523
OK	chr12:64798153-64842463	XPOT	15992.6	5924.55	-1.43263	3.37e-06	0.000254778
OK	chr13:34392206-34540695	RFC3	2367.09	877.005	-1.43246	3.92e-05	0.0017947
OK	chr19:2428163-2456966	LMNB2	15388.2	5708.96	-1.43052	3.04e-06	0.000231907
OK	chr2:136597196-136634047	MCM6	8381.85	3111.3	-1.42975	5.49e-06	0.000372688
OK	chr9:139619046-139622636	SNHG7	2733.12	1015.26	-1.42871	2.97e-05	0.00143248
OK	chr3:160117092-160152749	SMC4	12109.7	4500.11	-1.42813	0.000110124	0.00400168
OK	chr6:31126303-31131992	TCF19	1376.58	513.482	-1.4227	0.000195739	0.00634609
OK	chr3:53317445-53381654	DCP1A	1622.36	607.053	-1.4182	7.98e-05	0.00313785
OK	chr4:1723217-1746905	TACC3	7844.93	2938.28	-1.41679	1.29e-05	0.00072513
OK	chrX:24483344-24568583	PDK3	1468.35	550.463	-1.41548	0.000175414	0.00586996
OK	chr13:31709111-31736525	HSPH1	19933.5	7478.73	-1.41433	1.21e-05	0.000689414
OK	chr17:76170160-76183285	TK1	9366.03	3516.72	-1.41321	5.51e-06	0.000372688
OK	chr22:38349674-38365319	POLR2F	3132.91	1176.44	-1.41307	1.94e-05	0.00101422
OK	chr19:8367011-8373240	CD320	2800.63	1057.27	-1.40541	2.79e-05	0.00136043
OK	chr12:50382945-50419307	RACGAP1	8631.85	3262.92	-1.40351	8.23e-06	0.000506237
OK	chr6:136552168-136571449	MTFR2	619.198	234.599	-1.4002	0.00228206	0.040511
OK	chr14:55405656-55493819	WDHD1	3178.27	1205.14	-1.39904	3.44e-05	0.00160565
OK	chr7:7676575-7758238	RPA3	1274.26	483.188	-1.399	0.000254293	0.00778424
OK	chr3:53122501-53164470	RFT1	2047.47	778.237	-1.39556	6.6e-05	0.00269982
OK	chr16:2479395-2508859	CCNF	3140.29	1194.82	-1.39411	3.17e-05	0.0015115
OK	chr8:145734552-145736589	MFSD3	1799.58	685.002	-1.39348	0.000105272	0.00387339
OK	chr1:28832455-28837404	SNHG3	1094.94	418.664	-1.38698	0.000386001	0.0107544
OK	chr3:49061762-49066875	IMPDH2	15225.7	5826.33	-1.38585	4.62e-06	0.000335135
OK	chr11:67033905-67054029	ADRBK1	3814.34	1460.9	-1.38458	0.000104446	0.0038645
OK	chr17:41196312-41277500	BRCA1	5410.34	2075.81	-1.38204	1.69e-05	0.000909513
OK	chr10:103541082-103543170	NPM3	2671.94	1026.55	-1.38008	4.42e-05	0.0019778
OK	chr4:186080816-186125182	KIAA1430	2553.8	982.369	-1.37831	4.26e-05	0.00191584
OK	chr1:161070346-161087866	PFDN2	2741.56	1057.78	-1.37396	4.52e-05	0.00201678
OK	chr16:88870186-88875666	CDT1	2532.7	978.048	-1.3727	6.72e-05	0.0027348
OK	chr19:4791728-4795571	FEM1A	2088.61	806.554	-1.3727	7.08e-05	0.00285615
OK	chr17:66031848-66042970	KPNA2	44053.8	17060.2	-1.36863	6.86e-06	0.000440465
OK	chr9:116638562-116818875	ZNF618	4082.28	1581.82	-1.36779	2.78e-05	0.00136043
OK	chr9:98205264-98279247	PTCH1	1900.84	736.918	-1.36706	0.000100123	0.00373004
OK	chr17:17206680-17250977	NT5M	801.687	313.457	-1.35477	0.00130466	0.02703
OK	chr22:20103461-20114880	RANBP1	11262.7	4414.8	-1.35113	1.12e-05	0.000644897
OK	chr1:26158404-26185949	AUNIP	647.679	254.932	-1.34517	0.00280846	0.0469319
OK	chr1:43124048-43142429	PPIH	1950.42	767.934	-1.34473	0.000156311	0.00535645
OK	chr3:121150273-121264853	POLQ	1949.37	767.978	-1.34387	0.000172534	0.00582362
OK	chr11:64844927-64851615	CDCA5	5298.52	2091.64	-1.34096	0.000380348	0.0106178
OK	chr2:114647511-114719129	ACTR3	16572.8	6543.33	-1.34072	0.000317611	0.0092289
OK	chr3:108268718-108308491	KIAA1524	2110.76	833.436	-1.34062	0.000147337	0.00510277
OK	chr14:20915207-20923267	OSGEP	1228.9	486.756	-1.3361	0.000460103	0.0123528
OK	chr17:79679266-79688046	SLC25A10	2664.56	1058.74	-1.33155	9.61e-05	0.00360358
OK	chr6:18155619-18224084	KDM1B	1526.37	606.714	-1.33102	0.000227375	0.00712983
OK	chr14:24649425-24658124	IPO4	11310.1	4498.93	-1.32996	1.87e-05	0.00098591
OK	chr19:4903092-4962165	UHRF1	7137.13	2843.18	-1.32784	2.94e-05	0.00141965
OK	chr3:57541981-57547768	PDE12	1766.88	705.538	-1.32441	0.000215819	0.00684677
OK	chr11:57295936-57298232	TIMM10	3886.07	1552.55	-1.32367	4.94e-05	0.0021613
OK	chr12:7053203-7055165	C12orf57	6165.61	2465.25	-1.32251	2.54e-05	0.00127504
OK	chr2:235401686-235405697	ARL4C	5385.02	2153.68	-1.32215	0.000706305	0.0169715
OK	chr12:56810157-56843200	TIMELESS	10332.3	4133.83	-1.32161	2.01e-05	0.00103953
OK	chr5:95149553-95158577	GLRX	6213.08	2486.09	-1.32143	2.18e-05	0.00110875
OK	chr9:80850991-80881983	CEP78	2227.85	893.353	-1.31835	0.000270456	0.00822663
OK	chr3:127317200-127341278	MCM2	7585.44	3046.98	-1.31585	3.34e-05	0.00157388
OK	chr1:173793797-173827682	DARS2	6631.85	2669.64	-1.31277	4.42e-05	0.0019778
OK	chr2:53994929-54002287	CHAC2	756.329	305.022	-1.3101	0.00212862	0.0385606
OK	chr10:35927177-35930362	FZD8	3327	1345.1	-1.30651	6.37e-05	0.00263793
OK	chr12:110906232-110928192	FAM216A	1376.58	556.559	-1.30648	0.000518111	0.0134182
OK	chr18:57098171-57364644	CCBE1	674.05	272.564	-1.30626	0.00289355	0.047944
OK	chr13:114239003-114295788	TFDP1	7553.79	3054.81	-1.30612	2.43e-05	0.00122914
OK	chr1:52838501-52870143	ORC1	2524.26	1022.07	-1.30436	0.00016975	0.00576829
OK	chr17:647661-655501	GEMIN4	7432.49	3027.28	-1.29582	3.38e-05	0.00158812
OK	chr12:102513956-102591298	PARPBP	1666.67	681.276	-1.29065	0.000448922	0.0121531
OK	chr7:150904923-150924460	ABCF2	11176.2	4572.14	-1.28948	2.75e-05	0.00136043
OK	chr17:29109702-29151778	CRLF3	1547.47	634.507	-1.2862	0.000525997	0.0135814
OK	chr9:108006894-108159628	SLC44A1	3725.74	1533.95	-1.28028	8.54e-05	0.00333397
OK	chr15:40674922-40686489	KNSTRN	2451.48	1009.53	-1.27997	0.000229876	0.00718053
OK	chr7:56078744-56119268	PSPH	2806.96	1157.68	-1.27777	0.000705626	0.0169715
OK	chr21:37757689-37789125	CHAF1B	2637.13	1089.71	-1.27503	0.000174324	0.00586242
OK	chr12:109535399-109548798	UNG	9514.76	3958.27	-1.2653	5.35e-05	0.00229761
OK	chr7:148504464-148581441	EZH2	2755.27	1146.25	-1.26528	0.000209634	0.00668977
OK	chr5:79922045-79950800	DHFR	7887.13	3285.94	-1.26319	6.61e-05	0.00269982
OK	chrX:150151763-150159248	HMGB3	14091.8	5885.51	-1.25961	4.92e-05	0.0021613
OK	chr17:79845711-79849462	ALYREF	8407.17	3514.7	-1.25822	5.1e-05	0.00220746
OK	chr19:1985447-2015702	BTBD2	5146.62	2154.36	-1.25637	6.44e-05	0.00265567
OK	chr20:3026675-3028896	MRPS26	5123.42	2148.95	-1.25348	8.08e-05	0.00317122
OK	chr11:67820326-67888858	CHKA	1583.33	664.81	-1.25195	0.00051417	0.0133621
OK	chr20:25388323-25429191	GINS1	3705.69	1556.78	-1.25118	0.000155805	0.00535039
OK	chr12:48436681-48500091	SENP1	3583.33	1508.93	-1.24777	0.000175772	0.00586996
OK	chr6:30695511-30710453	FLOT1	9122.36	3843.31	-1.24706	4.87e-05	0.00215628
OK	chr9:35659341-35665278	ARHGEF39	1331.22	561.031	-1.2466	0.000950647	0.0211236
OK	chr1:47715811-47779819	STIL	1998.94	843.434	-1.24489	0.000473621	0.0125316
OK	chr19:36486090-36487220	SDHAF1	1594.94	673.319	-1.24414	0.000590511	0.0149403
OK	chr17:79670400-79674556	MRPL12	11543.2	4875.98	-1.24329	5.16e-05	0.00223068
OK	chr10:16478942-16555744	PTER	1270.04	537.472	-1.24061	0.000821843	0.0189823
OK	chr2:232319459-232329205	NCL	104918	44510.8	-1.23703	3.26e-05	0.00154699
OK	chr1:90098644-90185094	LRRC8C	1955.7	830.451	-1.23571	0.000459991	0.0123528
OK	chr7:2281857-2290780	NUDT1	2616.03	1111.63	-1.2347	0.000284968	0.00858762
OK	chr19:8023457-8070529	ELAVL1	7725.73	3283.67	-1.23436	9.32e-05	0.0035374
OK	chr20:47662783-47713497	CSE1L	14281.6	6072.16	-1.23388	5.8e-05	0.00245019
OK	chr17:36861873-36886056	MLLT6	6607.59	2809.93	-1.23359	7.24e-05	0.00290445
OK	chr19:51300950-51308110	C19orf48	11856.5	5045.46	-1.23263	6.52e-05	0.00268235
OK	chr16:81040103-81066709	CENPN	4158.23	1770.16	-1.23209	0.000178941	0.00594385
OK	chr19:35759896-35770718	USF2	9369.19	3990.36	-1.23141	7.24e-05	0.00290445
OK	chr9:86595637-86618987	RMI1	984.177	419.201	-1.23128	0.00237557	0.0413207
OK	chr16:57481337-57495187	COQ9	3828.06	1631.67	-1.23026	0.000131486	0.00467336
OK	chr17:29159023-29222295	ATAD5	1063.29	453.567	-1.22915	0.00201592	0.0371781
OK	chr17:80709940-80901062	TBCD	7271.09	3105.2	-1.22749	9.29e-05	0.00353518
OK	chr21:44263190-44299693	WDR4	1610.76	688.077	-1.2271	0.000626825	0.0155443
OK	chr22:24666785-24813708	SPECC1L	1177.21	504.91	-1.22128	0.00121356	0.0255997
OK	chr17:73201597-73231854	NUP85	6818.56	2930.28	-1.21843	0.000107566	0.00392628
OK	chr15:83517729-83621476	HOMER2	1060.13	456.481	-1.21561	0.00186774	0.0352389
OK	chr8:12940872-13372429	DLC1	1044.3	451.67	-1.2092	0.00202909	0.0372412
OK	chr11:65029432-65065088	POLA2	2693.04	1166.85	-1.20662	0.00139282	0.0283033
OK	chr15:66797421-66841822	ZWILCH	3947.26	1714.14	-1.20336	0.000237652	0.00738086
OK	chr18:25530930-25757445	CDH2	7606.54	3305.79	-1.20224	0.00012277	0.00440212
OK	chr19:38397861-38699012	SIPA1L3	16751	7290.01	-1.20026	9.63e-05	0.00360358
OK	chr12:53662083-53687427	ESPL1	3586.5	1562.11	-1.19908	0.000304061	0.00895865
OK	chr7:158423861-158497522	NCAPG2	5279.53	2300.53	-1.19844	0.000360619	0.0102048
OK	chr19:14519610-14530195	DDX39A	5336.5	2325.42	-1.1984	0.000183656	0.00604962
OK	chr5:37291735-37371228	NUP155	3909.28	1703.71	-1.19823	0.000288072	0.00864907
OK	chr9:140476531-140484937	ZMYND19	1974.68	860.923	-1.19767	0.000674857	0.0164526
OK	chr17:42396993-42402217	SLC25A39	14456.7	6306.26	-1.19689	9.1e-05	0.00348506
OK	chr18:67671043-67872962	RTTN	2320.67	1013.01	-1.19589	0.00049029	0.0128655
OK	chr3:11831916-11888393	TAMM41	935.654	409.141	-1.19338	0.00285427	0.047502
OK	chr2:46808413-46844251	PIGF	960.97	420.251	-1.19324	0.00263198	0.0447189
OK	chr20:30697309-30755061	TM9SF4	7081.22	3097.21	-1.19303	0.000131019	0.00466697
OK	chr2:242523820-242576725	THAP4	5077	2221.42	-1.19249	0.000197432	0.00637554
OK	chr19:36545783-36596012	WDR62	6221.52	2724.51	-1.19127	0.000198289	0.00638975
OK	chr16:89803959-89883065	FANCA	2804.85	1230.34	-1.18887	0.000469417	0.0124996
OK	chr1:150190717-150208504	ANP32E	5188.82	2280.08	-1.18632	0.000198659	0.00638975
OK	chr11:125495031-125546150	CHEK1	1924.05	846.092	-1.18526	0.00192027	0.0359757
OK	chr19:45147098-45169428	PVR	22179.3	9767.89	-1.1831	7.73e-05	0.0030539
OK	chr4:100869244-100871512	H2AFZ	10917.7	4816.58	-1.18059	0.000140228	0.0049089
OK	chr19:1609289-1652328	TCF3	5850.21	2583.33	-1.17926	0.000315918	0.00919616
OK	chr19:33877855-34012799	PEPD	6281.64	2776.42	-1.17791	0.000181773	0.00600108
OK	chr14:31028329-31089046	G2E3	1488.4	659.145	-1.17509	0.0013015	0.0270212
OK	chr11:118766851-118781613	BCL9L	18612.9	8248.54	-1.17409	8.96e-05	0.00344764
OK	chr1:27730734-27816678	WASF2	9387.13	4160.61	-1.17389	0.000170163	0.00577027
OK	chr2:219433303-219461158	RQCD1	5325.95	2363.84	-1.1719	0.000180134	0.00597125
OK	chr20:3734146-3749035	C20orf27	5938.82	2644.42	-1.16723	0.000210151	0.00669311
OK	chr16:103829-107669	SNRNP25	2561.18	1141.55	-1.16581	0.000651093	0.0159996
OK	chr13:30083551-30169825	SLC7A1	11265.8	5024.65	-1.16486	0.000118909	0.00427311
OK	chr6:126102307-126253176	NCOA7	9842.82	4393.03	-1.16385	0.000452407	0.0122228
OK	chr11:66452720-66488870	SPTBN2	2878.69	1285.1	-1.16354	0.000428371	0.0116942
OK	chr7:154735400-154794682	PAXIP1	2491.56	1112.3	-1.1635	0.000595439	0.0150182
OK	chr17:17408877-17495017	PEMT	2152.95	962.323	-1.16172	0.000929781	0.0207556
OK	chr11:62619460-62623360	SNHG1	4308.01	1925.92	-1.16148	0.000331971	0.00954372
OK	chr13:37574678-37583751	EXOSC8	1608.65	719.356	-1.16107	0.00139196	0.0283033
OK	chr5:177631508-177638184	HNRNPAB	19891.3	8901.91	-1.15995	0.000144839	0.00504083
OK	chr19:40029447-40030838	EID2	1639.24	734.164	-1.15885	0.00128405	0.0267877
OK	chr2:65215579-65251000	SLC1A4	3215.19	1440.53	-1.15831	0.000468872	0.0124996
OK	chr1:173833039-173837125	GAS5	6239.45	2795.75	-1.15818	0.00020249	0.00647448
OK	chr12:7074515-7079916	PHB2	24496.8	10993.2	-1.15598	0.000144928	0.00504083
OK	chr11:57093459-57103351	SSRP1	29848.1	13396.6	-1.15577	0.000152427	0.00524551
OK	chr16:69743304-69760571	NQO1	133035	59820	-1.1531	0.000105394	0.00387339
OK	chr12:98909351-98944157	TMPO	13280.6	5972.09	-1.15301	0.00018439	0.00604962
OK	chr5:175875356-175937075	FAF2	8359.7	3760.7	-1.15245	0.000220721	0.00698012
OK	chr11:28042163-28129746	KIF18A	2641.35	1188.87	-1.15168	0.000662831	0.0162389
OK	chr19:50887580-50921275	POLD1	6008.44	2707.67	-1.14994	0.000325056	0.00942836
OK	chr8:104310661-104345094	FZD6	2684.6	1212.03	-1.14729	0.000713503	0.0171188
OK	chr17:5336099-5342471	C1QBP	28049.6	12665.4	-1.14709	0.000149467	0.00516551
OK	chr5:170814708-170837888	NPM1	126125	57010.9	-1.14555	0.000134852	0.00477213
OK	chr9:131464802-131483199	PKN3	2109.7	954.65	-1.144	0.00100304	0.0220167
OK	chr22:24313554-24322019	DDT	1678.27	761.03	-1.14095	0.00151248	0.0302062
OK	chr6:86386725-86388451	SNHG5	8462.02	3837.89	-1.14069	0.000269976	0.00822663
OK	chr7:21940517-21985542	CDCA7L	2246.83	1019.48	-1.14006	0.000850459	0.0194564
OK	chr2:211295973-211341499	LANCL1	3742.61	1698.55	-1.13974	0.00049021	0.0128655
OK	chr11:76061004-76091880	PRKRIR	4440.93	2019.78	-1.13666	0.000359732	0.0101974
OK	chr8:145736667-145743210	RECQL4	3232.07	1470.26	-1.13638	0.000728501	0.0174015
OK	chr16:14529557-14724128	PARN	5664.55	2581.24	-1.1339	0.000346832	0.0099183
OK	chr11:125753509-125770541	HYLS1	1250	570.5	-1.13163	0.00303286	0.0494606
OK	chr19:34855645-34893318	GPI	77101.2	35220.7	-1.13033	0.000175994	0.00586996
OK	chr6:2765666-2785979	WRNIP1	3008.44	1374.53	-1.13008	0.000630832	0.0156198
OK	chr7:76239303-76256620	POMZP3	1478.9	676.163	-1.12908	0.00226948	0.0403758
OK	chr11:134022337-134094426	NCAPD3	4117.09	1885.67	-1.12655	0.000636657	0.0156967
OK	chr4:122722472-122738176	EXOSC9	2311.18	1059.17	-1.1257	0.00111017	0.0238526
OK	chr13:53029495-53050766	CKAP2	4375.53	2005.89	-1.12521	0.000547512	0.0140272
OK	chr10:96305524-96361856	HELLS	1958.86	898.303	-1.12474	0.00138751	0.0283033
OK	chr15:66629008-66649054	TIPIN	1453.59	666.829	-1.12423	0.00217135	0.0391446
OK	chr1:232533712-232651243	SIPA1L2	2783.75	1278.7	-1.12235	0.000718624	0.0172162
OK	chr2:198364721-198368187	HSPE1	1425.1	656.85	-1.11743	0.00230675	0.040779
OK	chr16:1413206-1464721	UNKL	4756.33	2192.54	-1.11724	0.000610472	0.015326
OK	chrX:48553945-48567406	SUV39H1	2507.38	1157.22	-1.11552	0.00118891	0.0251638
OK	chr1:45241246-45244412	RPS8	49887.1	23074	-1.1124	0.000225444	0.00708296
OK	chr3:12525931-12574820	TSEN2	1274.26	589.527	-1.11203	0.00285973	0.0475441
OK	chr10:102747293-102754158	C10orf2	4282.7	1982.06	-1.11152	0.000583334	0.0148048
OK	chr2:74362528-74375039	BOLA3	2797.47	1295.76	-1.11032	0.000902819	0.0202828
OK	chr12:56618125-56623638	NABP2	4684.6	2171.24	-1.10941	0.000448605	0.0121531
OK	chrX:135579238-135594503	HTATSF1	7761.6	3602.34	-1.10742	0.000358846	0.0101901
OK	chr14:45672393-45722605	MIS18BP1	2860.76	1328.15	-1.10698	0.00108314	0.0233956
OK	chr19:14063319-14072256	DCAF15	1633.97	759.462	-1.10533	0.00221829	0.0396825
OK	chr8:21777180-21864096	XPO7	9382.91	4362.1	-1.10501	0.00126555	0.0264901
OK	chr4:108910870-108956331	HADH	2025.32	942.463	-1.10364	0.00157577	0.0310999
OK	chr17:48172101-48188733	PDK2	1814.35	844.976	-1.10247	0.00185007	0.0351059
OK	chr11:68522088-68609399	CPT1A	6779.53	3171.22	-1.09615	0.000467836	0.0124985
OK	chr3:186501361-186507685	EIF4A2	7890.29	3692.16	-1.09561	0.0003893	0.0108092
OK	chr6:146864828-146876086	RAB32	1518.99	710.821	-1.09555	0.00215657	0.0389646
OK	chr8:145486056-145515120	BOP1	11662.4	5458.48	-1.0953	0.000358564	0.0101901
OK	chr17:45727204-45761004	KPNB1	47052.7	22024.2	-1.09519	0.000249967	0.00768981
OK	chr17:28575213-28619184	BLMH	4959.91	2322.52	-1.09462	0.000621033	0.0154966
OK	chr7:36192836-36341152	EEPD1	1892.4	886.669	-1.09375	0.00186876	0.0352389
OK	chr8:21995533-21999448	REEP4	3546.41	1663.37	-1.09225	0.000823323	0.0189823
OK	chr21:44513066-44527688	U2AF1	4997.89	2345.48	-1.09144	0.000606066	0.0152389
OK	chr12:57623356-57628718	SHMT2	12259.5	5755.55	-1.09087	0.000375078	0.0105405
OK	chr15:89787194-89860362	FANCI	8849.15	4158.21	-1.08958	0.00204173	0.0373887
OK	chr18:19192230-19210206	SNRPD1	6136.07	2888.07	-1.08721	0.000573401	0.0146213
OK	chr1:61542946-61928460	NFIA	1674.05	788.497	-1.08616	0.00200388	0.0371551
OK	chr17:59756547-59940920	BRIP1	1411.39	665.548	-1.0845	0.00291116	0.0481037
OK	chr5:149340300-149366963	SLC26A2	11778.5	5554.33	-1.08447	0.0019146	0.0359226
OK	chr14:105956192-105965585	C14orf80	1818.56	858.247	-1.08334	0.00230546	0.040779
OK	chr4:41361624-41702061	LIMCH1	25177.2	11884.5	-1.08304	0.000300834	0.00891173
OK	chr12:124196865-124246301	ATP6V0A2	2024.26	955.635	-1.08286	0.00198135	0.0367807
OK	chr11:64018995-64036924	PLCB3	5261.6	2484.88	-1.08233	0.000532231	0.0136572
OK	chrX:153991017-154005964	DKC1	13050.6	6167.24	-1.08142	0.000491649	0.0128804
OK	chr16:58035277-58055527	USB1	8360.76	3951.2	-1.08134	0.00247497	0.0424957
OK	chr16:70557691-70611571	SF3B3	23009.5	10888.1	-1.07948	0.00045376	0.0122229
OK	chr22:29904156-29949736	THOC5	3169.83	1499.98	-1.07946	0.00137808	0.0282272
OK	chr17:46970148-46973232	ATP5G1	11627.6	5504.53	-1.07887	0.000473706	0.0125316
OK	chr8:145654163-145669812	TONSL	2345.99	1111.73	-1.07739	0.00180074	0.0345329
OK	chr3:172468475-172539264	ECT2	9775.31	4633.09	-1.07717	0.000526769	0.0135814
OK	chr1:62208149-62629591	INADL	2250	1067.78	-1.07531	0.00147926	0.0297741
OK	chr11:61100654-61116231	DAK	3053.8	1450	-1.07455	0.00136539	0.028038
OK	chr17:7571720-7590868	TP53	7919.83	3761.27	-1.07425	0.0005301	0.013642
OK	chr2:167051697-167232497	SCN9A	2049.58	973.505	-1.07407	0.0018477	0.035102
OK	chr14:24563340-24573341	PCK2	3303.8	1571.96	-1.07156	0.00123419	0.0259339
OK	chr1:226548392-226595801	PARP1	21961	10460.4	-1.07	0.000453001	0.0122228
OK	chr5:10250282-10266501	CCT5	43094.9	20529.9	-1.06979	0.000351796	0.0100249
OK	chr19:40325093-40337054	FBL	26478.9	12633.6	-1.06758	0.000426176	0.0116538
OK	chr11:27360061-27384795	CCDC34	2189.87	1045.44	-1.06673	0.00212946	0.0385606
OK	chr12:50017197-50038452	PRPF40B	1594.94	762.882	-1.06397	0.00306904	0.0498006
OK	chr20:37049239-37064018	SNHG17	4235.23	2025.79	-1.06396	0.000963936	0.0213532
OK	chr9:113006092-113018920	TXN	40870.2	19558.6	-1.06325	0.000399817	0.0110258
OK	chr6:24775159-24786325	GMNN	2421.94	1161.72	-1.0599	0.00195878	0.0364867
OK	chr19:48618702-48673860	LIG1	6661.39	3202.36	-1.05669	0.000867709	0.0197122
OK	chr3:179280708-179306193	ACTL6A	4387.13	2113.68	-1.05352	0.000959484	0.0212909
OK	chr9:14081842-14398982	NFIB	1990.51	959.5	-1.05278	0.00289186	0.047944
OK	chr6:31783291-31785719	HSPA1A	8931.43	4311.97	-1.05054	0.000622036	0.0154966
OK	chr4:78978724-79465423	FRAS1	2232.07	1078.14	-1.04984	0.00208159	0.0379476
OK	chr20:35624755-35724403	RBL1	2108.65	1019.08	-1.04906	0.00257844	0.0439932
OK	chr15:48623621-48635570	DUT	3164.56	1531.44	-1.04712	0.0016526	0.0322635
OK	chr1:62901975-62917475	USP1	2620.25	1269.86	-1.04503	0.00214279	0.0387587
OK	chr19:41256759-41271297	SNRPA	7427.21	3602.43	-1.04385	0.000885221	0.0199981
OK	chr8:90945564-90996899	NBN	5716.24	2774.2	-1.043	0.000848986	0.01945
OK	chr1:28832455-28865708	RCC1	7342.82	3565.33	-1.0423	0.000688678	0.0166958
OK	chr9:35099773-35103192	STOML2	10856.5	5278.06	-1.04048	0.000800573	0.0186702
OK	chr2:131113580-131132982	PTPN18	2813.29	1369.23	-1.03889	0.00183046	0.0349519
OK	chr5:1801496-1816167	NDUFS6	5042.19	2454.13	-1.03884	0.00110677	0.023811
OK	chr22:43562628-43583137	TTLL12	3639.24	1772	-1.03826	0.00142154	0.0287547
OK	chr2:70508506-70520869	SNRPG	10274.3	5012.54	-1.03542	0.000855677	0.0195207
OK	chr15:74900713-74922542	CLK3	2345.99	1145.37	-1.03438	0.00217849	0.0392298
OK	chr6:12290529-12297427	EDN1	4789.03	2340.76	-1.03275	0.00102352	0.022411
OK	chr6:24171983-24383520	DCDC2	2821.73	1380.67	-1.03121	0.00237768	0.0413207
OK	chr19:1407568-1435686	DAZAP1	11811.2	5779.91	-1.03103	0.000752144	0.0177832
OK	chr12:97301001-97347469	NEDD1	3581.22	1753.26	-1.03042	0.00151762	0.0302214
OK	chr12:57057125-57082192	PTGES3	29555.9	14485.8	-1.02881	0.000637757	0.0156967
OK	chr19:50180409-50191707	PRMT1	21555.9	10565.6	-1.02871	0.000737821	0.0175468
OK	chr9:133569147-133580281	EXOSC2	4764.77	2335.73	-1.02853	0.00133413	0.0275003
OK	chr16:85812231-85833148	EMC8	3295.36	1617.01	-1.02711	0.00205339	0.0375178
OK	chr11:64083964-64085556	TRMT112	11416.7	5607.34	-1.02575	0.00100215	0.0220167
OK	chr19:45909467-45914024	CD3EAP	6512.66	3202.13	-1.02422	0.00114762	0.0244952
OK	chr20:2633178-2639039	NOP56	24876.6	12241.5	-1.02301	0.000765765	0.0180266
OK	chr1:113162075-113214241	CAPZA1	7473.63	3678.11	-1.02284	0.000896931	0.0202021
OK	chr4:119199917-119200978	SNHG8	1975.74	974.23	-1.02006	0.00299225	0.0490941
OK	chr1:11114649-11120091	SRM	8200.42	4049.44	-1.01797	0.00107836	0.0233234
OK	chr5:61684351-61699728	DIMT1	2379.75	1176.46	-1.01636	0.00264849	0.0448803
OK	chr17:42282401-42298994	UBTF	14122.4	7000.51	-1.01245	0.000859091	0.0195497
OK	chr2:25016175-25045245	CENPO	4308.01	2136.53	-1.01175	0.00170007	0.0329133
OK	chr1:192981496-193028523	UCHL5	2579.11	1279.96	-1.01077	0.00281333	0.046965
OK	chr6:85442216-85473954	TBX18	2945.15	1464.32	-1.00811	0.00216832	0.0391333
OK	chr12:6875541-6880118	PTMS	36647.7	18235.7	-1.00696	0.000730005	0.0174118
OK	chr9:35073835-35080013	FANCG	2897.68	1442.62	-1.00621	0.00294182	0.0485282
OK	chr6:30688157-30693195	TUBB	126524	63239.9	-1.00051	0.000667292	0.0163235

## Sheet: Down Gene GO
Category	Term	Count	%	PValue	Genes	List Total	Pop Hits	Pop Total	Fold Enrichment	Bonferroni	Benjamini	FDR
GOTERM_BP_FAT	GO:0007049~cell cycle	129	25.5446	1.71758e-59	KIFC1, XRCC2, PRC1, DBF4, DTYMK, PKMYT1, TTK, AURKA, AURKB, PTTG1, CDCA8, CDKN2C, OIP5, INCENP, CDCA2, H2AFX, TUBG1, CCNA2, CDCA5, ASPM, CDCA3, LIG1, SGOL2, RBL1, SGOL1, MND1, ESPL1, TACC3, ESCO2, NCAPD3, NCAPD2, UHRF1, MAD2L1, TIMELESS, SPAG5, DSCC1, BLM, NEK2, TIPIN, CHEK1, ANLN, RCC1, SPC24, SPC25, TUBB, NCAPG2, NPM1, FBXO5, SKA3, SKA1, TCF3, HELLS, ERCC6L, TFDP1, CKAP2, MKI67, NUF2, SUV39H1, …	423	776	13528	5.31644	3.3991e-56	3.3991e-56	2.94944e-56
GOTERM_BP_FAT	GO:0000279~M phase	88	17.4257	3.29357e-57	KIF23, KIFC1, KIF22, NBN, XRCC2, PRC1, PKMYT1, TTK, AURKA, AURKB, PTTG1, FAM83D, KIF2C, CDCA8, OIP5, INCENP, PSMC3IP, CDCA2, H2AFX, RANBP1, TUBG1, FANCA, CDCA5, CCNA2, ASPM, CDCA3, CDC6, CDK1, KIF11, SGOL2, SGOL1, CCNF, KIF15, TPX2, NUSAP1, MND1, ESPL1, PBK, TACC3, UBE2C, NCAPD3, NCAPD2, MAD2L1, TIMELESS, SPAG5, BUB1B, KPNA2, DSCC1, NEK2, TIPIN, ANLN, CHEK1, CEP55, RCC1, SPC24, SPC25, NCAPH, TUBB…	423	329	13528	8.55421	6.51798e-54	3.25899e-54	5.65573e-54
GOTERM_BP_FAT	GO:0022403~cell cycle phase	96	19.0099	1.43295e-56	KIF23, E2F1, KIFC1, KIF22, NBN, XRCC2, PRC1, DBF4, PKMYT1, TTK, AURKA, AURKB, PTTG1, GTSE1, FAM83D, KIF2C, CDCA8, CDKN2C, OIP5, INCENP, PSMC3IP, CDCA2, H2AFX, RANBP1, TUBG1, FANCA, CDCA5, CCNA2, ASPM, CDCA3, CDC6, CDK1, KIF11, SGOL2, SGOL1, KIF15, CCNF, TPX2, NUSAP1, MND1, ESPL1, PBK, UBE2C, TACC3, NCAPD3, NCAPD2, MAD2L1, TIMELESS, SPAG5, BUB1B, KPNA2, DSCC1, BLM, NEK2, TIPIN, ANLN, CHEK1, CEP55,…	423	414	13528	7.4159	2.83581e-53	9.45271e-54	2.46067e-53
GOTERM_BP_FAT	GO:0022402~cell cycle process	104	20.5941	2.51405e-51	KIFC1, XRCC2, PRC1, DBF4, PKMYT1, TTK, AURKA, PTTG1, AURKB, CDCA8, OIP5, CDKN2C, INCENP, CDCA2, H2AFX, TUBG1, CCNA2, CDCA5, ASPM, CDCA3, SGOL2, SGOL1, MND1, ESPL1, TACC3, NCAPD3, NCAPD2, MAD2L1, TIMELESS, SPAG5, DSCC1, BLM, NEK2, TIPIN, ANLN, CHEK1, RCC1, SPC24, SPC25, TUBB, NCAPG2, NPM1, FBXO5, SKA3, SKA1, TCF3, HELLS, ERCC6L, MKI67, NUF2, CDC20, NDC80, RAD54L, BRCA1, NEDD1, PLK1, POLD1, GAS2L3,…	423	565	13528	5.88678	4.9753e-48	1.24383e-48	4.31713e-48
GOTERM_BP_FAT	GO:0000280~nuclear division	70	13.8614	1.11372e-50	KIF23, KIF22, KIFC1, PKMYT1, AURKA, AURKB, PTTG1, FAM83D, KIF2C, CDCA8, OIP5, INCENP, CDCA2, CDCA5, CCNA2, ASPM, CDCA3, CDC6, CDK1, KIF11, SGOL1, CCNF, KIF15, TPX2, NUSAP1, ESPL1, PBK, UBE2C, NCAPD3, NCAPD2, MAD2L1, TIMELESS, SPAG5, BUB1B, DSCC1, NEK2, TIPIN, ANLN, CEP55, RCC1, SPC24, SPC25, TUBB, NCAPH, NCAPG, NCAPG2, BUB1, FBXO5, SKA3, SKA1, ZWILCH, HELLS, ERCC6L, DLGAP5, KIF18A, NUF2, CENPF, C…	423	220	13528	10.1758	2.20406e-47	4.40812e-48	1.91249e-47
GOTERM_BP_FAT	GO:0007067~mitosis	70	13.8614	1.11372e-50	KIF23, KIF22, KIFC1, PKMYT1, AURKA, AURKB, PTTG1, FAM83D, KIF2C, CDCA8, OIP5, INCENP, CDCA2, CDCA5, CCNA2, ASPM, CDCA3, CDC6, CDK1, KIF11, SGOL1, CCNF, KIF15, TPX2, NUSAP1, ESPL1, PBK, UBE2C, NCAPD3, NCAPD2, MAD2L1, TIMELESS, SPAG5, BUB1B, DSCC1, NEK2, TIPIN, ANLN, CEP55, RCC1, SPC24, SPC25, TUBB, NCAPH, NCAPG, NCAPG2, BUB1, FBXO5, SKA3, SKA1, ZWILCH, HELLS, ERCC6L, DLGAP5, KIF18A, NUF2, CENPF, C…	423	220	13528	10.1758	2.20406e-47	4.40812e-48	1.91249e-47
GOTERM_BP_FAT	GO:0000087~M phase of mitotic cell cycle	70	13.8614	4.41552e-50	KIF23, KIF22, KIFC1, PKMYT1, AURKA, AURKB, PTTG1, FAM83D, KIF2C, CDCA8, OIP5, INCENP, CDCA2, CDCA5, CCNA2, ASPM, CDCA3, CDC6, CDK1, KIF11, SGOL1, CCNF, KIF15, TPX2, NUSAP1, ESPL1, PBK, UBE2C, NCAPD3, NCAPD2, MAD2L1, TIMELESS, SPAG5, BUB1B, DSCC1, NEK2, TIPIN, ANLN, CEP55, RCC1, SPC24, SPC25, TUBB, NCAPH, NCAPG, NCAPG2, BUB1, FBXO5, SKA3, SKA1, ZWILCH, HELLS, ERCC6L, DLGAP5, KIF18A, NUF2, CENPF, C…	423	224	13528	9.99409	8.7383e-47	1.45638e-47	7.58233e-47
GOTERM_BP_FAT	GO:0048285~organelle fission	70	13.8614	2.36302e-49	KIF23, KIF22, KIFC1, PKMYT1, AURKA, AURKB, PTTG1, FAM83D, KIF2C, CDCA8, OIP5, INCENP, CDCA2, CDCA5, CCNA2, ASPM, CDCA3, CDC6, CDK1, KIF11, SGOL1, CCNF, KIF15, TPX2, NUSAP1, ESPL1, PBK, UBE2C, NCAPD3, NCAPD2, MAD2L1, TIMELESS, SPAG5, BUB1B, DSCC1, NEK2, TIPIN, ANLN, CEP55, RCC1, SPC24, SPC25, TUBB, NCAPH, NCAPG, NCAPG2, BUB1, FBXO5, SKA3, SKA1, ZWILCH, HELLS, ERCC6L, DLGAP5, KIF18A, NUF2, CENPF, C…	423	229	13528	9.77588	4.67641e-46	6.68058e-47	4.05777e-46
GOTERM_BP_FAT	GO:0000278~mitotic cell cycle	83	16.4356	2.60438e-47	KIF23, E2F1, KIFC1, KIF22, PRC1, DBF4, PKMYT1, TTK, AURKA, AURKB, PTTG1, GTSE1, FAM83D, KIF2C, CDCA8, CDKN2C, OIP5, INCENP, CDCA2, CDCA5, CCNA2, ASPM, CDCA3, CDC6, CDK1, KIF11, SGOL1, CCNF, KIF15, TPX2, NUSAP1, ESPL1, PBK, UBE2C, NCAPD3, NCAPD2, MAD2L1, TIMELESS, SPAG5, BUB1B, KPNA2, DSCC1, BLM, NEK2, TIPIN, ANLN, CHEK1, CEP55, RCC1, SPC24, SPC25, NCAPH, TUBB, CENPA, NCAPG, NCAPG2, BUB1, FBXO5, S…	423	370	13528	7.17414	5.15408e-44	6.4426e-45	4.47225e-44
GOTERM_BP_FAT	GO:0051301~cell division	69	13.6634	2.81885e-40	KIF23, KIFC1, PRC1, AURKB, PTTG1, CCNE2, FAM83D, CDCA8, OIP5, INCENP, CDCA2, CDCA5, CCNA2, ASPM, CDCA3, CDC6, CDK1, KIF11, SGOL2, LIG1, SGOL1, CCNF, NUSAP1, ESPL1, UBE2C, NCAPD3, MCM5, NCAPD2, MAD2L1, TIMELESS, SPAG5, BUB1B, CDCA7L, CKS1B, NEK2, TIPIN, ANLN, CEP55, RCC1, SPC24, SPC25, NCAPH, NCAPG, NCAPG2, BUB1, FBXO5, SKA3, SKA1, ZWILCH, HELLS, ERCC6L, CENPO, NUF2, CENPF, CDC20, BIRC5, NDC80, CE…	423	295	13528	7.48032	5.5785e-37	6.19833e-38	4.84053e-37
GOTERM_BP_FAT	GO:0006259~DNA metabolic process	79	15.6436	3.89082e-33	PTGES3, KIF22, CLSPN, XRCC3, NBN, XRCC2, DBF4, PTTG1, MCM10, CDT1, CCNE2, CDC45, MCM8, MCM7, DKC1, NT5M, FANCI, PSMC3IP, H2AFX, FANCG, FANCA, TOP2A, TERT, CDC6, NUDT1, NEIL3, LIG1, USP1, TP53, MND1, MCM2, RMI1, MCM4, C10ORF2, ESCO2, EEPD1, MCM5, MCM6, RFC3, UHRF1, RFC4, RRM2, PTMS, KPNA2, DSCC1, HMGB1, HMGB2, BLM, WRNIP1, UNG, TIPIN, CHEK1, POLA2, TK1, RPA3, POLE2, POLQ, FEN1, HELLS, RECQL4, EXO1…	423	506	13528	4.99309	7.69993e-30	7.69993e-31	6.68132e-30
GOTERM_BP_FAT	GO:0006260~DNA replication	50	9.90099	1.52783e-31	CLSPN, DBF4, MCM10, CDT1, CCNE2, MCM8, CDC45, MCM7, DKC1, NT5M, TOP2A, TERT, CDC6, LIG1, MCM2, RMI1, MCM4, C10ORF2, MCM5, MCM6, RFC3, RFC4, RRM2, PTMS, DSCC1, HMGB1, HMGB2, BLM, WRNIP1, TIPIN, CHEK1, POLA2, TK1, RPA3, POLE2, POLQ, FEN1, GINS1, SSRP1, GINS2, CENPF, CDC25C, BRCA1, DNA2, POLD1, CHAF1A, CHAF1B, NFIA, NFIB, DUT	423	190	13528	8.41608	3.02358e-28	2.74871e-29	2.6236e-28
GOTERM_BP_FAT	GO:0007059~chromosome segregation	31	6.13861	7.46055e-25	KIFC1, NEK2, PTTG1, SPC25, NCAPH, NCAPG, HJURP, INCENP, SKA3, SKA1, CDCA5, TOP2A, CENPO, SGOL2, DLGAP5, SGOL1, KIF18A, NUF2, CENPF, NUSAP1, ESPL1, BIRC5, CENPE, NDC80, SMC2, BRCA1, NCAPD3, SMC4, NCAPD2, MAD2L1, DSCC1	423	81	13528	12.2397	1.47644e-21	1.23037e-22	1.28113e-21
GOTERM_BP_FAT	GO:0051726~regulation of cell cycle	53	10.495	1.54318e-22	E2F1, E2F2, NBN, EDN1, TTK, PKMYT1, GTSE1, CDT1, CCNE2, CDC45, CDKN2C, RANBP1, H2AFX, FANCG, CCNA2, CDK1, CDC6, TP53, NUSAP1, ESPL1, TACC3, UBE2C, MAD2L1, TIMELESS, BUB1B, GADD45B, CKS1B, BLM, NEK2, TIPIN, CHEK1, ANLN, BOP1, RCC1, NPM1, BUB1, FBXO5, ZWILCH, TCF3, GMNN, DLGAP5, BRIP1, CENPF, BIRC5, CENPE, CDC25C, CDKN3, BRCA1, CCNB1, PPP1R9B, PLK4, KIF20B, CKS2	423	331	13528	5.12084	3.05396e-19	2.3492e-20	2.64996e-19
GOTERM_BP_FAT	GO:0006974~response to DNA damage stimulus	52	10.297	2.13623e-19	CLSPN, KIF22, XRCC3, NBN, XRCC2, PTTG1, GTSE1, MCM7, FANCI, H2AFX, FANCG, CCNA2, TOP2A, FANCA, CDK1, NUDT1, USP1, LIG1, NEIL3, TP53, EEPD1, ESCO2, RFC3, UHRF1, RFC4, TIMELESS, HMGB1, HMGB2, BLM, UNG, WRNIP1, TIPIN, CHEK1, RPA3, POLE2, POLQ, FEN1, RECQL4, EXO1, MRPS26, SSRP1, BRIP1, ATAD5, RAD54L, BRCA1, DNA2, NUPR1, VCP, POLD1, PARP1, CHAF1A, CHAF1B	423	373	13528	4.45849	4.2276e-16	3.01971e-17	3.66834e-16
GOTERM_BP_FAT	GO:0006281~DNA repair	43	8.51485	2.1707e-17	CLSPN, HMGB1, KIF22, HMGB2, NBN, XRCC3, XRCC2, BLM, UNG, WRNIP1, CHEK1, PTTG1, RPA3, POLE2, FANCI, H2AFX, FANCG, POLQ, FANCA, TOP2A, FEN1, RECQL4, EXO1, SSRP1, NUDT1, USP1, LIG1, NEIL3, TP53, BRIP1, RAD54L, BRCA1, EEPD1, ESCO2, DNA2, UHRF1, RFC3, RFC4, VCP, POLD1, CHAF1A, PARP1, CHAF1B	423	284	13528	4.84221	4.29581e-14	2.86387e-15	3.72752e-14
GOTERM_BP_FAT	GO:0010564~regulation of cell cycle process	27	5.34653	9.14915e-16	NEK2, EDN1, TIPIN, PKMYT1, TTK, ANLN, RCC1, GTSE1, CDT1, NPM1, BUB1, FBXO5, RANBP1, DLGAP5, CENPF, NUSAP1, ESPL1, BIRC5, CENPE, UBE2C, CDC25C, BRCA1, PPP1R9B, PLK4, MAD2L1, TIMELESS, KIF20B	423	114	13528	7.57447	1.75771e-12	1.09912e-13	1.52101e-12
GOTERM_BP_FAT	GO:0000070~mitotic sister chromatid segregation	17	3.36634	2.52477e-15	KIFC1, NEK2, DLGAP5, KIF18A, NUSAP1, NDC80, CENPE, ESPL1, SMC2, NCAPD3, SMC4, NCAPD2, NCAPH, MAD2L1, NCAPG, CDCA5, DSCC1	423	36	13528	15.1022	5.0534e-12	2.97207e-13	4.38538e-12
GOTERM_BP_FAT	GO:0000075~cell cycle checkpoint	24	4.75248	3.82399e-15	CDC6, CDK1, NBN, BLM, TP53, TIPIN, CENPF, BRIP1, TTK, CHEK1, CENPE, BIRC5, BRCA1, GTSE1, CDT1, CCNE2, CDC45, MAD2L1, BUB1, BUB1B, H2AFX, FANCG, ZWILCH, CCNA2	423	91	13528	8.43457	7.47025e-12	4.15001e-13	6.4837e-12
GOTERM_BP_FAT	GO:0000819~sister chromatid segregation	17	3.36634	4.23584e-15	KIFC1, NEK2, DLGAP5, KIF18A, NUSAP1, NDC80, CENPE, ESPL1, SMC2, NCAPD3, SMC4, NCAPD2, NCAPH, MAD2L1, NCAPG, CDCA5, DSCC1	423	37	13528	14.694	8.3491e-12	4.39426e-13	7.24976e-12
GOTERM_BP_FAT	GO:0007051~spindle organization	18	3.56436	9.03476e-15	KIF23, KIF11, PRC1, TTK, ESPL1, AURKA, NDC80, TACC3, UBE2C, RCC1, SPC25, TUBB, SPAG5, CKS2, BUB1B, FBXO5, RANBP1, TUBG1	423	45	13528	12.7924	1.77968e-11	8.89844e-13	1.54432e-11
GOTERM_BP_FAT	GO:0007346~regulation of mitotic cell cycle	29	5.74257	2.30331e-14	NBN, NEK2, EDN1, TTK, PKMYT1, ANLN, RCC1, GTSE1, CDT1, BUB1, FBXO5, RANBP1, ZWILCH, CCNA2, CDC6, CDK1, DLGAP5, TP53, CENPF, NUSAP1, ESPL1, BIRC5, CENPE, UBE2C, CDC25C, PPP1R9B, MAD2L1, KIF20B, BUB1B	423	152	13528	6.10165	4.54806e-11	2.16571e-12	3.94684e-11
GOTERM_BP_FAT	GO:0007017~microtubule-based process	36	7.12871	1.03151e-13	KIF23, KIFC1, KIF22, KIF4A, PRC1, NEK2, TTK, AURKA, RCC1, GTSE1, KIF2C, SPC25, TUBB, CENPA, NPM1, FBXO5, RANBP1, TUBG1, KIF14, KIF11, KIF15, KIF18A, KIF18B, NUSAP1, CENPE, NDC80, ESPL1, UBE2C, TACC3, BRCA1, SPAG5, KIF20B, CKS2, BUB1B, KPNA2, KIF20A	423	253	13528	4.55067	2.04114e-10	9.27791e-12	1.77114e-10
GOTERM_BP_FAT	GO:0033554~cellular response to stress	55	10.8911	1.57989e-13	CLSPN, KIF22, XRCC3, NBN, XRCC2, PTTG1, GTSE1, MCM7, FANCI, XYLT1, H2AFX, FANCG, CCNA2, TOP2A, FANCA, CDK1, NUDT1, NEIL3, USP1, LIG1, TP53, EEPD1, ESCO2, DHRS2, RFC3, UHRF1, RFC4, TIMELESS, VCAN, HMGB1, HMGB2, BLM, UNG, WRNIP1, TIPIN, CHEK1, RPA3, POLE2, POLQ, FEN1, RECQL4, EXO1, MRPS26, SSRP1, BRIP1, ATAD5, RAD54L, BRCA1, DNA2, NUPR1, VCP, POLD1, PARP1, CHAF1A, CHAF1B	423	566	13528	3.1077	3.12652e-10	1.35936e-11	2.71294e-10
GOTERM_BP_FAT	GO:0006261~DNA-dependent DNA replication	18	3.56436	1.1129e-12	HMGB1, HMGB2, BLM, TIPIN, MCM2, MCM4, C10ORF2, MCM5, MCM6, CCNE2, DNA2, RFC3, CDC45, RFC4, MCM7, POLE2, POLD1, FEN1	423	58	13528	9.92517	2.2024e-09	9.17668e-11	1.91105e-09
GOTERM_BP_FAT	GO:0051276~chromosome organization	47	9.30693	1.44037e-11	PTGES3, HMGB1, KIFC1, HMGB2, NBN, BLM, NEK2, EZH2, PTTG1, CDCA8, NCAPH, DKC1, HJURP, NCAPG2, NCAPG, CENPA, NPM1, H2AFZ, H2AFX, ACTL6A, TOP2A, CDCA5, TERT, HELLS, SGOL2, DLGAP5, RBL1, SUV39H1, TP53, KIF18A, CENPF, NUSAP1, CENPE, NDC80, ESPL1, MCM2, SMC2, RAD54L, NCAPD3, SMC4, NCAPD2, MAD2L1, ASH1L, PARP1, CHAF1A, CHAF1B, DSCC1	423	485	13528	3.0992	2.85049e-08	1.1402e-09	2.47341e-08
GOTERM_BP_FAT	GO:0000226~microtubule cytoskeleton organization	25	4.9505	2.52596e-11	KIF23, KIF11, PRC1, NEK2, KIF18A, TTK, NUSAP1, ESPL1, AURKA, NDC80, TACC3, UBE2C, RCC1, BRCA1, KIF2C, SPC25, TUBB, CENPA, SPAG5, NPM1, CKS2, BUB1B, FBXO5, RANBP1, TUBG1	423	147	13528	5.43896	4.99887e-08	1.92264e-09	4.33758e-08
GOTERM_BP_FAT	GO:0006323~DNA packaging	21	4.15842	5.09855e-10	HMGB2, NUSAP1, MCM2, SMC2, NCAPD3, SMC4, NCAPD2, NCAPH, CENPA, NCAPG, NCAPG2, HJURP, ASH1L, NPM1, H2AFZ, H2AFX, CHAF1A, CDCA5, TOP2A, CHAF1B, HELLS	423	117	13528	5.7402	1.009e-06	3.73705e-08	8.75524e-07
GOTERM_BP_FAT	GO:0031570~DNA integrity checkpoint	14	2.77228	4.62661e-09	CDK1, CDC6, NBN, BLM, TP53, TIPIN, BRIP1, CHEK1, BRCA1, GTSE1, CDT1, CDC45, H2AFX, CCNA2	423	52	13528	8.61029	9.15602e-06	3.27002e-07	7.94482e-06
GOTERM_BP_FAT	GO:0051321~meiotic cell cycle	18	3.56436	1.12389e-08	EXO1, NBN, XRCC2, MKI67, NEK2, SGOL2, SGOL1, MND1, CHEK1, ESPL1, RAD54L, PLK1, PSMC3IP, CKS2, FBXO5, H2AFX, TUBG1, FANCA	423	100	13528	5.7566	2.22415e-05	7.66957e-07	1.92994e-05
GOTERM_BP_FAT	GO:0007088~regulation of mitosis	14	2.77228	1.22911e-08	NEK2, DLGAP5, EDN1, CENPF, NUSAP1, PKMYT1, TTK, CENPE, ESPL1, CDC25C, RCC1, MAD2L1, BUB1, KIF20B	423	56	13528	7.99527	2.43238e-05	8.10802e-07	2.11063e-05
GOTERM_BP_FAT	GO:0051783~regulation of nuclear division	14	2.77228	1.22911e-08	NEK2, DLGAP5, EDN1, CENPF, NUSAP1, PKMYT1, TTK, CENPE, ESPL1, CDC25C, RCC1, MAD2L1, BUB1, KIF20B	423	56	13528	7.99527	2.43238e-05	8.10802e-07	2.11063e-05
GOTERM_BP_FAT	GO:0033043~regulation of organelle organization	26	5.14851	1.76081e-08	DLC1, NEK2, CAPZA1, EDN1, PKMYT1, TTK, RCC1, CXCL12, ACTR3, NPM1, BUB1, SKA3, RANBP1, SKA1, PIF1, DLGAP5, CENPF, NUSAP1, CENPE, ESPL1, CDC25C, BRCA1, PLK4, MAD2L1, KIF20B, SPTBN2	423	217	13528	3.83184	3.48459e-05	1.12408e-06	3.02367e-05
GOTERM_BP_FAT	GO:0008283~cell proliferation	38	7.52475	3.19788e-08	E2F1, CKS1B, STIL, NBN, DTYMK, E2F8, BOP1, PSPH, CXCL12, KIF2C, DOCK2, MCM7, CSE1L, DKC1, BUB1, PEMT, HELLS, IMPDH2, ASPM, TFDP1, GINS1, MKI67, DLGAP5, KIF15, TPX2, TP53, CENPF, RACGAP1, TACC3, CDC25C, UHRF1, PLK1, TXN, CKS2, BUB1B, PTCH1, TCF19, HSPD1	423	436	13528	2.78734	6.3284e-05	1.97769e-06	5.4914e-05
GOTERM_BP_FAT	GO:0030261~chromosome condensation	10	1.9802	3.36846e-08	NCAPH, NCAPG2, NCAPG, NUSAP1, CDCA5, TOP2A, SMC2, NCAPD3, NCAPD2, SMC4	423	25	13528	12.7924	6.66597e-05	2.02005e-06	5.78433e-05
GOTERM_BP_FAT	GO:0007076~mitotic chromosome condensation	8	1.58416	3.99162e-08	NCAPH, NCAPG, NUSAP1, CDCA5, SMC2, NCAPD3, NCAPD2, SMC4	423	13	13528	19.6807	7.8991e-05	2.32335e-06	6.85441e-05
GOTERM_BP_FAT	GO:0051327~M phase of meiotic cell cycle	17	3.36634	5.50659e-08	EXO1, NBN, XRCC2, MKI67, NEK2, SGOL2, SGOL1, MND1, ESPL1, CHEK1, RAD54L, PLK1, PSMC3IP, CKS2, FBXO5, H2AFX, FANCA	423	98	13528	5.54774	0.00010897	3.11358e-06	9.45593e-05
GOTERM_BP_FAT	GO:0007126~meiosis	17	3.36634	5.50659e-08	EXO1, NBN, XRCC2, MKI67, NEK2, SGOL2, SGOL1, MND1, ESPL1, CHEK1, RAD54L, PLK1, PSMC3IP, CKS2, FBXO5, H2AFX, FANCA	423	98	13528	5.54774	0.00010897	3.11358e-06	9.45593e-05
GOTERM_BP_FAT	GO:0007093~mitotic cell cycle checkpoint	12	2.37624	5.58973e-08	CDK1, NBN, MAD2L1, BUB1, TP53, BUB1B, CENPF, TTK, CENPE, ZWILCH, CCNA2, GTSE1	423	43	13528	8.92495	0.000110615	3.07279e-06	9.59869e-05
GOTERM_BP_FAT	GO:0007010~cytoskeleton organization	37	7.32673	9.87916e-08	DLC1, KIF23, HRAS, PRC1, NEK2, DIAPH3, WASF2, CAPZA1, TTK, AURKA, ANLN, RCC1, KIF2C, SPC25, DOCK2, TUBB, CENPA, NPM1, FBXO5, RANBP1, WIPF1, TUBG1, KIF11, KIF18A, NUSAP1, NDC80, ESPL1, RACGAP1, UBE2C, TACC3, BRCA1, ELMO1, PPP1R9B, SPAG5, LIMCH1, CKS2, BUB1B	423	436	13528	2.71399	0.000195489	5.284e-06	0.000169645
GOTERM_BP_FAT	GO:0051329~interphase of mitotic cell cycle	17	3.36634	1.13093e-07	E2F1, CDC6, BLM, DBF4, CENPF, BIRC5, CHEK1, CDC25C, RCC1, CDKN3, GTSE1, CCNB1, CDKN2C, POLD1, TCF3, KPNA2, CDCA5	423	103	13528	5.27843	0.000223785	5.88973e-06	0.000194203
GOTERM_BP_FAT	GO:0051325~interphase	17	3.36634	1.70462e-07	E2F1, CDC6, BLM, DBF4, CENPF, BIRC5, CHEK1, CDC25C, RCC1, CDKN3, GTSE1, CCNB1, CDKN2C, POLD1, TCF3, KPNA2, CDCA5	423	106	13528	5.12904	0.000337288	8.64984e-06	0.000292718
GOTERM_BP_FAT	GO:0032508~DNA duplex unwinding	8	1.58416	6.46329e-07	RECQL4, HMGB1, HMGB2, MCM7, MCM2, MCM4, C10ORF2, MCM6	423	18	13528	14.2138	0.00127827	3.19766e-05	0.00110987
GOTERM_BP_FAT	GO:0032392~DNA geometric change	8	1.58416	6.46329e-07	RECQL4, HMGB1, HMGB2, MCM7, MCM2, MCM4, C10ORF2, MCM6	423	18	13528	14.2138	0.00127827	3.19766e-05	0.00110987
GOTERM_BP_FAT	GO:0006310~DNA recombination	16	3.16832	8.592e-07	EXO1, RECQL4, HMGB1, XRCC3, NBN, XRCC2, BLM, UNG, LIG1, MND1, CHEK1, RAD54L, BRCA1, PSMC3IP, H2AFX, HSPD1	423	105	13528	4.87331	0.00169891	4.14713e-05	0.00147541
GOTERM_BP_FAT	GO:0000077~DNA damage checkpoint	11	2.17822	1.77449e-06	CDK1, NBN, BLM, TIPIN, TP53, BRIP1, CHEK1, H2AFX, CCNA2, GTSE1, BRCA1	423	48	13528	7.329	0.00350556	8.3609e-05	0.00304712
GOTERM_BP_FAT	GO:0006268~DNA unwinding during replication	7	1.38614	2.15936e-06	HMGB1, HMGB2, MCM7, MCM2, MCM4, C10ORF2, MCM6	423	14	13528	15.9905	0.00426426	9.93759e-05	0.00370799
GOTERM_BP_FAT	GO:0051052~regulation of DNA metabolic process	16	3.16832	2.4901e-06	CDC6, HRAS, NBN, BLM, USP1, PIF1, GMNN, WRNIP1, TP53, TIPIN, BRCA1, CDT1, DNA2, CDC45, H2AFX, KPNA2	423	114	13528	4.48857	0.0049158	0.000111992	0.00427593
GOTERM_BP_FAT	GO:0030174~regulation of DNA replication initiation	6	1.18812	3.27779e-06	CDC6, NBN, CDC45, WRNIP1, TIPIN, CDT1	423	9	13528	21.3207	0.00646577	0.00014414	0.00562848
GOTERM_BP_FAT	GO:0007052~mitotic spindle organization	7	1.38614	3.50442e-06	KIF23, SPC25, KIF11, PRC1, TTK, NDC80, RCC1	423	15	13528	14.9245	0.00691126	0.000150755	0.00601762
GOTERM_BP_FAT	GO:0006270~DNA replication initiation	7	1.38614	5.45989e-06	CCNE2, CDC45, MCM7, MCM2, MCM4, MCM5, MCM6	423	16	13528	13.9917	0.010747	0.00022987	0.00937532
GOTERM_BP_FAT	GO:0034621~cellular macromolecular complex subunit organization	29	5.74257	7.30813e-06	HMGB2, EID2, SNRPD1, ANLN, SDHAF1, KIF2C, TUBB, CSE1L, CENPA, HJURP, NPM1, H2AFZ, FBXO5, H2AFX, WIPF1, TUBG1, KPNB1, GEMIN4, HELLS, KIF18A, CENPF, CENPE, MCM2, IPO4, HSPD1, XPO7, CHAF1A, CHAF1B, SNRPG	423	357	13528	2.5979	0.0143587	0.000301264	0.0125488
GOTERM_BP_FAT	GO:0022616~DNA strand elongation	5	0.990099	1.33251e-05	DNA2, RFC3, RFC4, TERT, FEN1	423	6	13528	26.6509	0.0260259	0.000538031	0.0228795
GOTERM_BP_FAT	GO:0006284~base-excision repair	8	1.58416	1.41367e-05	HMGB1, DNA2, HMGB2, UNG, NEIL3, POLD1, TP53, PARP1	423	27	13528	9.47588	0.027589	0.000559379	0.0242728
GOTERM_BP_FAT	GO:0031577~spindle checkpoint	6	1.18812	1.90607e-05	MAD2L1, BUB1, CENPF, TTK, BIRC5, CENPE	423	12	13528	15.9905	0.0370189	0.000739363	0.032726
GOTERM_BP_FAT	GO:0006275~regulation of DNA replication	11	2.17822	1.97509e-05	DNA2, CDC6, HRAS, NBN, CDC45, BLM, WRNIP1, GMNN, TIPIN, TP53, CDT1	423	62	13528	5.67406	0.0383334	0.000751399	0.0339109
GOTERM_BP_FAT	GO:0006302~double-strand break repair	11	2.17822	1.97509e-05	RECQL4, NBN, XRCC2, BLM, VCP, TP53, BRIP1, H2AFX, RAD54L, FEN1, BRCA1	423	62	13528	5.67406	0.0383334	0.000751399	0.0339109
GOTERM_BP_FAT	GO:0034622~cellular macromolecular complex assembly	26	5.14851	2.16786e-05	HMGB2, EID2, SNRPD1, CENPF, ANLN, CENPE, MCM2, SDHAF1, TUBB, CSE1L, HJURP, CENPA, IPO4, NPM1, H2AFZ, FBXO5, H2AFX, TUBG1, HSPD1, XPO7, CHAF1A, KPNB1, CHAF1B, GEMIN4, HELLS, SNRPG	423	318	13528	2.61481	0.0419952	0.000809153	0.03722
GOTERM_BP_FAT	GO:0051640~organelle localization	13	2.57426	2.75611e-05	CENPA, DLGAP5, NPM1, KIF18A, CENPF, NUSAP1, ESPL1, BIRC5, CENPE, NDC80, TACC3, CDCA5, ASPM	423	92	13528	4.51907	0.0530833	0.00100957	0.0473174
GOTERM_BP_FAT	GO:0000910~cytokinesis	9	1.78218	3.24487e-05	PRC1, PLK1, INCENP, NUSAP1, BIRC5, ANLN, ESPL1, AURKB, RACGAP1	423	41	13528	7.02024	0.0621985	0.0011669	0.0557063
GOTERM_BP_FAT	GO:0042770~DNA damage response, signal transduction	12	2.37624	3.60721e-05	CDK1, NBN, NUPR1, BLM, TIPIN, TP53, BRIP1, CHEK1, H2AFX, CCNA2, GTSE1, BRCA1	423	80	13528	4.79716	0.0688995	0.00127397	0.0619251
GOTERM_BP_FAT	GO:0000079~regulation of cyclin-dependent protein kinase activity	10	1.9802	3.92955e-05	CCNE2, CKS1B, CDC6, BLM, CDKN2C, CKS2, PKMYT1, CHEK1, CDKN3, CDC25C	423	54	13528	5.92242	0.0748203	0.00136341	0.0674568
GOTERM_BP_FAT	GO:0030071~regulation of mitotic metaphase/anaphase transition	7	1.38614	4.33806e-05	MAD2L1, DLGAP5, BUB1, CENPF, TTK, CENPE, ESPL1	423	22	13528	10.1758	0.08227	0.00147911	0.0744671
GOTERM_BP_FAT	GO:0043933~macromolecular complex subunit organization	43	8.51485	4.92769e-05	E2F2, HMGB2, POLR2F, EID2, HRAS, BLM, CAPZA1, HR, SNRPD1, ANLN, CDH2, SDHAF1, SF3B3, KIF2C, TUBB, CSE1L, HJURP, CENPA, NPM1, H2AFZ, FBXO5, H2AFX, WIPF1, TUBG1, KPNB1, FANCA, GEMIN4, HELLS, KIF18A, TP53, CENPF, CENPE, MCM2, C10ORF2, PPIH, VCP, RRM2, IPO4, HSPD1, XPO7, CHAF1A, CHAF1B, SNRPG	423	710	13528	1.93688	0.092917	0.00165154	0.0845846
GOTERM_BP_FAT	GO:0007018~microtubule-based movement	14	2.77228	4.9772e-05	KIF23, KIF14, KIFC1, KIF22, KIF4A, KIF11, KIF15, KIF18A, KIF18B, CENPE, KIF2C, TUBB, KIF20B, KIF20A	423	113	13528	3.96226	0.0938055	0.00164034	0.0854342
GOTERM_BP_FAT	GO:0051656~establishment of organelle localization	11	2.17822	5.14226e-05	CENPA, DLGAP5, NPM1, KIF18A, CENPF, NUSAP1, BIRC5, CENPE, ESPL1, NDC80, CDCA5	423	69	13528	5.09843	0.0967609	0.00166694	0.0882663
GOTERM_BP_FAT	GO:0065003~macromolecular complex assembly	41	8.11881	5.21616e-05	E2F2, HMGB2, EID2, HRAS, POLR2F, BLM, CAPZA1, HR, SNRPD1, ANLN, CDH2, SDHAF1, SF3B3, TUBB, CSE1L, HJURP, CENPA, NPM1, H2AFZ, FBXO5, H2AFX, WIPF1, TUBG1, KPNB1, FANCA, GEMIN4, HELLS, TP53, CENPF, CENPE, MCM2, C10ORF2, PPIH, VCP, RRM2, IPO4, HSPD1, XPO7, CHAF1A, CHAF1B, SNRPG	423	665	13528	1.97177	0.098081	0.00166362	0.0895342
GOTERM_BP_FAT	GO:0006563~L-serine metabolic process	5	0.990099	5.91543e-05	SHMT2, PHGDH, PSAT1, PSPH, CBS	423	8	13528	19.9882	0.110477	0.00185652	0.101531
GOTERM_BP_FAT	GO:0051303~establishment of chromosome localization	6	1.18812	6.68721e-05	DLGAP5, KIF18A, CENPF, BIRC5, CENPE, CDCA5	423	15	13528	12.7924	0.123961	0.00206574	0.114771
GOTERM_BP_FAT	GO:0050000~chromosome localization	6	1.18812	6.68721e-05	DLGAP5, KIF18A, CENPF, BIRC5, CENPE, CDCA5	423	15	13528	12.7924	0.123961	0.00206574	0.114771
GOTERM_BP_FAT	GO:0010948~negative regulation of cell cycle process	7	1.38614	9.51035e-05	MAD2L1, BUB1, CENPF, TTK, CENPE, ESPL1, BRCA1	423	25	13528	8.9547	0.171566	0.00289148	0.163186
GOTERM_BP_FAT	GO:0065004~protein-DNA complex assembly	12	2.37624	0.00011985	HMGB2, HJURP, CENPA, NPM1, H2AFZ, CENPF, H2AFX, CENPE, MCM2, CHAF1A, CHAF1B, HELLS	423	91	13528	4.21729	0.211164	0.00358745	0.205607
GOTERM_BP_FAT	GO:0006297~nucleotide-excision repair, DNA gap filling	6	1.18812	0.000130858	RFC3, RFC4, POLE2, POLD1, LIG1, RPA3	423	17	13528	11.2874	0.228165	0.00385797	0.224471
GOTERM_BP_FAT	GO:0008156~negative regulation of DNA replication	7	1.38614	0.000186885	CDC6, CDC45, BLM, GMNN, TIPIN, TP53, CDT1	423	28	13528	7.99527	0.309183	0.00542465	0.320435
GOTERM_BP_FAT	GO:0010639~negative regulation of organelle organization	11	2.17822	0.000225642	DLC1, MAD2L1, NPM1, CAPZA1, BUB1, SPTBN2, CENPF, TTK, CENPE, ESPL1, BRCA1	423	82	13528	4.29015	0.360197	0.0064515	0.386766
GOTERM_BP_FAT	GO:0009070~serine family amino acid biosynthetic process	5	0.990099	0.00025879	DHFR, PHGDH, PSAT1, PSPH, CBS	423	11	13528	14.5369	0.400831	0.00729061	0.443466
GOTERM_BP_FAT	GO:0007094~mitotic cell cycle spindle assembly checkpoint	5	0.990099	0.00025879	MAD2L1, BUB1, CENPF, TTK, CENPE	423	11	13528	14.5369	0.400831	0.00729061	0.443466
GOTERM_BP_FAT	GO:0045841~negative regulation of mitotic metaphase/anaphase transition	5	0.990099	0.00025879	MAD2L1, BUB1, CENPF, TTK, CENPE	423	11	13528	14.5369	0.400831	0.00729061	0.443466
GOTERM_BP_FAT	GO:0006271~DNA strand elongation during DNA replication	4	0.792079	0.000287631	DNA2, RFC3, RFC4, FEN1	423	5	13528	25.5849	0.434081	0.0079863	0.492773
GOTERM_BP_FAT	GO:0045839~negative regulation of mitosis	5	0.990099	0.000378655	MAD2L1, BUB1, CENPF, TTK, CENPE	423	12	13528	13.3255	0.527397	0.0103557	0.64824
GOTERM_BP_FAT	GO:0051784~negative regulation of nuclear division	5	0.990099	0.000378655	MAD2L1, BUB1, CENPF, TTK, CENPE	423	12	13528	13.3255	0.527397	0.0103557	0.64824
GOTERM_BP_FAT	GO:0048015~phosphoinositide-mediated signaling	11	2.17822	0.000403308	HMGB2, RFC4, SPAG5, EDN1, CKS2, BUB1B, NDC80, AURKA, UBE2C, TOP2A, FEN1	423	88	13528	3.99764	0.54991	0.0108762	0.690308
GOTERM_BP_FAT	GO:0031572~G2/M transition DNA damage checkpoint	5	0.990099	0.000533532	CDK1, NBN, BLM, CCNA2, BRCA1	423	13	13528	12.3004	0.652205	0.0141708	0.91224
GOTERM_BP_FAT	GO:0006461~protein complex assembly	31	6.13861	0.000556176	E2F2, HRAS, EID2, POLR2F, BLM, CAPZA1, HR, ANLN, CDH2, SDHAF1, SF3B3, TUBB, CSE1L, NPM1, FBXO5, WIPF1, TUBG1, FANCA, KPNB1, TP53, CENPF, CENPE, C10ORF2, PPIH, VCP, RRM2, IPO4, HSPD1, XPO7, CHAF1A, CHAF1B	423	505	13528	1.9632	0.667454	0.0145725	0.950783
GOTERM_BP_FAT	GO:0070271~protein complex biogenesis	31	6.13861	0.000556176	E2F2, HRAS, EID2, POLR2F, BLM, CAPZA1, HR, ANLN, CDH2, SDHAF1, SF3B3, TUBB, CSE1L, NPM1, FBXO5, WIPF1, TUBG1, FANCA, KPNB1, TP53, CENPF, CENPE, C10ORF2, PPIH, VCP, RRM2, IPO4, HSPD1, XPO7, CHAF1A, CHAF1B	423	505	13528	1.9632	0.667454	0.0145725	0.950783
GOTERM_BP_FAT	GO:0034508~centromere complex assembly	4	0.792079	0.000561937	HJURP, CENPF, CENPE, HELLS	423	6	13528	21.3207	0.671226	0.0145301	0.960586
GOTERM_BP_FAT	GO:0006364~rRNA processing	11	2.17822	0.000576924	EXOSC8, EXOSC9, DKC1, RPS17, EXOSC2, NPM3, BOP1, NOP56, FBL, GEMIN4, FTSJ3	423	92	13528	3.82383	0.68084	0.0147225	0.986087
GOTERM_BP_FAT	GO:0032886~regulation of microtubule-based process	8	1.58416	0.000756998	PLK4, NPM1, SKA3, RANBP1, CENPE, SKA1, TACC3, BRCA1	423	49	13528	5.2214	0.776572	0.0190303	1.29199
GOTERM_BP_FAT	GO:0016072~rRNA metabolic process	11	2.17822	0.000808237	EXOSC8, EXOSC9, DKC1, RPS17, EXOSC2, NPM3, BOP1, NOP56, FBL, GEMIN4, FTSJ3	423	96	13528	3.6645	0.798133	0.0200513	1.37887
GOTERM_BP_FAT	GO:0032297~negative regulation of DNA replication initiation	4	0.792079	0.000960646	CDC6, CDC45, TIPIN, CDT1	423	7	13528	18.2749	0.850735	0.023495	1.63687
GOTERM_BP_FAT	GO:0051319~G2 phase	4	0.792079	0.000960646	BLM, CENPF, KPNA2, GTSE1	423	7	13528	18.2749	0.850735	0.023495	1.63687
GOTERM_BP_FAT	GO:0000076~DNA replication checkpoint	4	0.792079	0.000960646	CDC6, CDC45, TIPIN, CDT1	423	7	13528	18.2749	0.850735	0.023495	1.63687
GOTERM_BP_FAT	GO:0000085~G2 phase of mitotic cell cycle	4	0.792079	0.000960646	BLM, CENPF, KPNA2, GTSE1	423	7	13528	18.2749	0.850735	0.023495	1.63687
GOTERM_BP_FAT	GO:0009069~serine family amino acid metabolic process	6	1.18812	0.00110353	SHMT2, DHFR, PHGDH, PSAT1, PSPH, CBS	423	26	13528	7.38025	0.887532	0.0266157	1.87816
GOTERM_BP_FAT	GO:0051493~regulation of cytoskeleton organization	13	2.57426	0.00112469	DLC1, ACTR3, PLK4, NPM1, EDN1, CAPZA1, SPTBN2, SKA3, RANBP1, CENPE, SKA1, CXCL12, BRCA1	423	136	13528	3.05702	0.89215	0.0267932	1.91386
GOTERM_BP_FAT	GO:0051053~negative regulation of DNA metabolic process	7	1.38614	0.00121151	CDC6, CDC45, BLM, GMNN, TIPIN, TP53, CDT1	423	39	13528	5.7402	0.909193	0.0284902	2.06014
GOTERM_BP_FAT	GO:0031576~G2/M transition checkpoint	5	0.990099	0.00126079	CDK1, NBN, BLM, CCNA2, BRCA1	423	16	13528	9.99409	0.917642	0.029285	2.1431
GOTERM_BP_FAT	GO:0040001~establishment of mitotic spindle localization	4	0.792079	0.00150154	CENPA, NUSAP1, ESPL1, NDC80	423	8	13528	15.9905	0.94889	0.0343807	2.54738
GOTERM_BP_FAT	GO:0046605~regulation of centrosome cycle	4	0.792079	0.00150154	PLK4, NPM1, RANBP1, BRCA1	423	8	13528	15.9905	0.94889	0.0343807	2.54738
GOTERM_BP_FAT	GO:0042254~ribosome biogenesis	12	2.37624	0.00150183	EXOSC8, EXOSC9, DKC1, RPS17, NPM1, EXOSC2, NPM3, BOP1, NOP56, FBL, GEMIN4, FTSJ3	423	122	13528	3.14568	0.948919	0.0339942	2.54786
GOTERM_BP_FAT	GO:0006289~nucleotide-excision repair	8	1.58416	0.00152356	RFC3, RFC4, POLE2, NEIL3, POLD1, LIG1, TP53, RPA3	423	55	13528	4.65179	0.951073	0.0340885	2.58428
GOTERM_BP_FAT	GO:0031497~chromatin assembly	10	1.9802	0.00153311	HMGB2, HJURP, CENPA, NPM1, H2AFZ, H2AFX, MCM2, CHAF1A, CHAF1B, HELLS	423	87	13528	3.67599	0.951991	0.0339156	2.60028
GOTERM_BP_FAT	GO:0000723~telomere maintenance	6	1.18812	0.0015664	PTGES3, NBN, DKC1, BLM, PARP1, TERT	423	28	13528	6.85309	0.955056	0.0342572	2.65603
GOTERM_BP_FAT	GO:0070507~regulation of microtubule cytoskeleton organization	7	1.38614	0.00180058	PLK4, NPM1, SKA3, RANBP1, CENPE, SKA1, BRCA1	423	42	13528	5.33018	0.971747	0.0388536	3.04736
GOTERM_BP_FAT	GO:0032200~telomere organization	6	1.18812	0.00184492	PTGES3, NBN, DKC1, BLM, PARP1, TERT	423	29	13528	6.61678	0.974125	0.0393634	3.12128
GOTERM_BP_FAT	GO:0000725~recombinational repair	5	0.990099	0.00249332	XRCC2, BLM, H2AFX, RAD54L, BRCA1	423	19	13528	8.41608	0.992849	0.052284	4.19629
GOTERM_BP_FAT	GO:0000724~double-strand break repair via homologous recombination	5	0.990099	0.00249332	XRCC2, BLM, H2AFX, RAD54L, BRCA1	423	19	13528	8.41608	0.992849	0.052284	4.19629
GOTERM_BP_FAT	GO:0006564~L-serine biosynthetic process	3	0.594059	0.00285231	PHGDH, PSAT1, PSPH	423	3	13528	31.9811	0.996492	0.0589722	4.78663
GOTERM_BP_FAT	GO:0045842~positive regulation of mitotic metaphase/anaphase transition	3	0.594059	0.00285231	DLGAP5, CENPE, ESPL1	423	3	13528	31.9811	0.996492	0.0589722	4.78663
GOTERM_BP_FAT	GO:0051438~regulation of ubiquitin-protein ligase activity	9	1.78218	0.00291886	CCNB1, CDK1, MAD2L1, PLK1, BUB1B, FBXO5, CDC20, UBE2C, FEM1A	423	78	13528	3.69013	0.996926	0.0596858	4.89571
GOTERM_BP_FAT	GO:0051653~spindle localization	4	0.792079	0.00307105	CENPA, NUSAP1, ESPL1, NDC80	423	10	13528	12.7924	0.997728	0.0620637	5.14466
GOTERM_BP_FAT	GO:0051293~establishment of spindle localization	4	0.792079	0.00307105	CENPA, NUSAP1, ESPL1, NDC80	423	10	13528	12.7924	0.997728	0.0620637	5.14466
GOTERM_BP_FAT	GO:0051340~regulation of ligase activity	9	1.78218	0.00369361	CCNB1, CDK1, MAD2L1, PLK1, BUB1B, FBXO5, CDC20, UBE2C, FEM1A	423	81	13528	3.55345	0.99934	0.0734463	6.15674
GOTERM_BP_FAT	GO:0031396~regulation of protein ubiquitination	10	1.9802	0.00399159	CCNB1, CDK1, MAD2L1, PLK1, BUB1B, FBXO5, CDC20, UBE2C, FEM1A, BRCA1	423	100	13528	3.19811	0.999635	0.0783591	6.63754
GOTERM_BP_FAT	GO:0051310~metaphase plate congression	4	0.792079	0.00412564	KIF18A, CENPF, CENPE, CDCA5	423	11	13528	11.6295	0.99972	0.0800952	6.85308
GOTERM_BP_FAT	GO:0022613~ribonucleoprotein complex biogenesis	14	2.77228	0.00425479	EXOSC8, EXOSC9, DKC1, RPS17, NPM1, SNRPD1, EXOSC2, NPM3, BOP1, NOP56, FTSJ3, FBL, GEMIN4, SNRPG	423	180	13528	2.48742	0.999784	0.0817029	7.06029
GOTERM_BP_FAT	GO:0010638~positive regulation of organelle organization	9	1.78218	0.00429249	ACTR3, PLK4, DLGAP5, NPM1, EDN1, NUSAP1, RANBP1, CENPE, ESPL1	423	83	13528	3.46783	0.999799	0.0816082	7.1207
GOTERM_BP_FAT	GO:0006334~nucleosome assembly	9	1.78218	0.00461862	HMGB2, HJURP, CENPA, NPM1, H2AFZ, H2AFX, MCM2, CHAF1A, CHAF1B	423	84	13528	3.42655	0.999895	0.0867149	7.64171
GOTERM_BP_FAT	GO:0043623~cellular protein complex assembly	13	2.57426	0.00483955	EID2, TUBB, CSE1L, IPO4, CENPF, FBXO5, ANLN, CENPE, TUBG1, HSPD1, XPO7, KPNB1, SDHAF1	423	162	13528	2.56638	0.999932	0.0898308	7.9931
GOTERM_BP_FAT	GO:0051129~negative regulation of cellular component organization	12	2.37624	0.00491131	DLC1, HMGB1, MAD2L1, NPM1, CAPZA1, BUB1, SPTBN2, CENPF, TTK, CENPE, ESPL1, BRCA1	423	142	13528	2.70263	0.999941	0.0902599	8.10696
GOTERM_BP_FAT	GO:0007096~regulation of exit from mitosis	4	0.792079	0.00537464	PPP1R9B, BIRC5, ANLN, UBE2C	423	12	13528	10.6604	0.999977	0.0974661	8.83894
GOTERM_BP_FAT	GO:0007095~mitotic cell cycle G2/M transition DNA damage checkpoint	3	0.594059	0.00558683	CDK1, NBN, CCNA2	423	4	13528	23.9858	0.999985	0.10021	9.17232
GOTERM_BP_FAT	GO:0000212~meiotic spindle organization	3	0.594059	0.00558683	FBXO5, ESPL1, TUBG1	423	4	13528	23.9858	0.999985	0.10021	9.17232
GOTERM_BP_FAT	GO:0016444~somatic cell DNA recombination	5	0.990099	0.00604468	EXO1, NBN, UNG, LIG1, HSPD1	423	24	13528	6.66273	0.999994	0.107024	9.88777
GOTERM_BP_FAT	GO:0002562~somatic diversification of immune receptors via germline recombination within a single locus	5	0.990099	0.00604468	EXO1, NBN, UNG, LIG1, HSPD1	423	24	13528	6.66273	0.999994	0.107024	9.88777
GOTERM_BP_FAT	GO:0006333~chromatin assembly or disassembly	11	2.17822	0.0064015	HMGB2, HJURP, CENPA, NPM1, H2AFZ, SUV39H1, H2AFX, MCM2, CHAF1A, CHAF1B, HELLS	423	127	13528	2.77002	0.999997	0.111996	10.4417
GOTERM_BP_FAT	GO:0051439~regulation of ubiquitin-protein ligase activity during mitotic cell cycle	8	1.58416	0.00652888	CCNB1, CDK1, MAD2L1, PLK1, BUB1B, FBXO5, CDC20, UBE2C	423	71	13528	3.6035	0.999998	0.113104	10.6386
GOTERM_BP_FAT	GO:0045840~positive regulation of mitosis	5	0.990099	0.00702186	DLGAP5, EDN1, NUSAP1, CENPE, ESPL1	423	25	13528	6.39622	0.999999	0.120092	11.397
GOTERM_BP_FAT	GO:0051785~positive regulation of nuclear division	5	0.990099	0.00702186	DLGAP5, EDN1, NUSAP1, CENPE, ESPL1	423	25	13528	6.39622	0.999999	0.120092	11.397
GOTERM_BP_FAT	GO:0030330~DNA damage response, signal transduction by p53 class mediator	5	0.990099	0.00809793	NBN, NUPR1, TP53, GTSE1, BRCA1	423	26	13528	6.15021	1	0.136086	13.0315
GOTERM_BP_FAT	GO:0045787~positive regulation of cell cycle	7	1.38614	0.00842536	DLGAP5, EDN1, NUSAP1, BIRC5, CENPE, ESPL1, TCF3	423	57	13528	3.9275	1	0.140024	13.5231
GOTERM_BP_FAT	GO:0034728~nucleosome organization	9	1.78218	0.00847766	HMGB2, HJURP, CENPA, NPM1, H2AFZ, H2AFX, MCM2, CHAF1A, CHAF1B	423	93	13528	3.09494	1	0.139667	13.6014
GOTERM_BP_FAT	GO:0045005~maintenance of fidelity during DNA-dependent DNA replication	3	0.594059	0.00911962	BLM, POLD1, TIPIN	423	5	13528	19.1887	1	0.148237	14.557
GOTERM_BP_FAT	GO:0000089~mitotic metaphase	3	0.594059	0.00911962	CDCA8, FBXO5, CENPE	423	5	13528	19.1887	1	0.148237	14.557
GOTERM_BP_FAT	GO:0002200~somatic diversification of immune receptors	5	0.990099	0.00927668	EXO1, NBN, UNG, LIG1, HSPD1	423	27	13528	5.92242	1	0.149382	14.7893
GOTERM_BP_FAT	GO:0009262~deoxyribonucleotide metabolic process	5	0.990099	0.00927668	NUDT1, NT5M, RRM2, DTYMK, DUT	423	27	13528	5.92242	1	0.149382	14.7893
GOTERM_BP_FAT	GO:0046651~lymphocyte proliferation	6	1.18812	0.0094947	DOCK2, TP53, HSPD1, CXCL12, HELLS, IMPDH2	423	42	13528	4.56873	1	0.151404	15.1107
GOTERM_BP_FAT	GO:0006913~nucleocytoplasmic transport	12	2.37624	0.00975474	XPOT, PPIH, CSE1L, IPO4, NPM1, TP53, POLA2, THOC5, NUP155, XPO7, KPNA2, KPNB1	423	156	13528	2.46008	1	0.154	15.4926
GOTERM_BP_FAT	GO:0051169~nuclear transport	12	2.37624	0.0106733	XPOT, PPIH, CSE1L, IPO4, NPM1, TP53, POLA2, THOC5, NUP155, XPO7, KPNA2, KPNB1	423	158	13528	2.42894	1	0.165986	16.8287
GOTERM_BP_FAT	GO:0032943~mononuclear cell proliferation	6	1.18812	0.011524	DOCK2, TP53, HSPD1, CXCL12, HELLS, IMPDH2	423	44	13528	4.36106	1	0.176667	18.0483
GOTERM_BP_FAT	GO:0070661~leukocyte proliferation	6	1.18812	0.011524	DOCK2, TP53, HSPD1, CXCL12, HELLS, IMPDH2	423	44	13528	4.36106	1	0.176667	18.0483
GOTERM_BP_FAT	GO:0051983~regulation of chromosome segregation	3	0.594059	0.0133985	KIF2C, CENPE, ESPL1	423	6	13528	15.9905	1	0.200945	20.6764
GOTERM_BP_FAT	GO:0010824~regulation of centrosome duplication	3	0.594059	0.0133985	PLK4, NPM1, BRCA1	423	6	13528	15.9905	1	0.200945	20.6764
GOTERM_BP_FAT	GO:0034470~ncRNA processing	13	2.57426	0.0143834	EXOSC8, EXOSC9, DKC1, RPS17, WDR4, EXOSC2, NPM3, BOP1, NOP56, TSEN2, FBL, GEMIN4, FTSJ3	423	187	13528	2.22328	1	0.212529	22.0252
GOTERM_BP_FAT	GO:0000059~protein import into nucleus, docking	4	0.792079	0.0148006	CSE1L, IPO4, XPO7, KPNB1	423	17	13528	7.52496	1	0.216417	22.5901
GOTERM_BP_FAT	GO:0016447~somatic recombination of immunoglobulin gene segments	4	0.792079	0.0173572	EXO1, NBN, UNG, HSPD1	423	18	13528	7.10691	1	0.247255	25.9682
GOTERM_BP_FAT	GO:0000080~G1 phase of mitotic cell cycle	4	0.792079	0.0173572	E2F1, CDC6, CDC25C, TCF3	423	18	13528	7.10691	1	0.247255	25.9682
GOTERM_BP_FAT	GO:0006606~protein import into nucleus	8	1.58416	0.0177738	PPIH, CSE1L, IPO4, TP53, POLA2, XPO7, KPNA2, KPNB1	423	86	13528	2.97498	1	0.250645	26.5053
GOTERM_BP_FAT	GO:0051323~metaphase	3	0.594059	0.0183736	CDCA8, FBXO5, CENPE	423	7	13528	13.7062	1	0.256186	27.2722
GOTERM_BP_FAT	GO:0051170~nuclear import	8	1.58416	0.0199278	PPIH, CSE1L, IPO4, TP53, POLA2, XPO7, KPNA2, KPNB1	423	88	13528	2.90737	1	0.272894	29.2245
GOTERM_BP_FAT	GO:0007098~centrosome cycle	4	0.792079	0.0201442	KIF11, NEK2, NPM1, BRCA1	423	19	13528	6.73286	1	0.273576	29.4923
GOTERM_BP_FAT	GO:0033261~regulation of S phase	4	0.792079	0.0231624	TIMELESS, TIPIN, RCC1, CDT1	423	20	13528	6.39622	1	0.305927	33.1303
GOTERM_BP_FAT	GO:0006730~one-carbon metabolic process	9	1.78218	0.0238736	MTHFD2, PRMT1, SHMT2, DHFR, CA9, EZH2, SUV39H1, HELLS, FTSJ3	423	112	13528	2.56991	1	0.311737	33.9613
GOTERM_BP_FAT	GO:0045132~meiotic chromosome segregation	3	0.594059	0.0239976	SGOL2, SGOL1, ESPL1	423	8	13528	11.9929	1	0.311086	34.1053
GOTERM_BP_FAT	GO:0006266~DNA ligation	3	0.594059	0.0239976	HMGB1, HMGB2, TOP2A	423	8	13528	11.9929	1	0.311086	34.1053
GOTERM_BP_FAT	GO:0051318~G1 phase	4	0.792079	0.026412	E2F1, CDC6, CDC25C, TCF3	423	21	13528	6.09164	1	0.334673	36.8492
GOTERM_BP_FAT	GO:0009394~2'-deoxyribonucleotide metabolic process	4	0.792079	0.026412	NUDT1, NT5M, DTYMK, DUT	423	21	13528	6.09164	1	0.334673	36.8492
GOTERM_BP_FAT	GO:0034504~protein localization in nucleus	8	1.58416	0.0274696	PPIH, CSE1L, IPO4, TP53, POLA2, XPO7, KPNA2, KPNB1	423	94	13528	2.72179	1	0.34347	38.0169
GOTERM_BP_FAT	GO:0034660~ncRNA metabolic process	14	2.77228	0.0282985	EXOSC8, EXOSC9, EXOSC2, DARS2, BOP1, FBL, DKC1, RPS17, WDR4, NPM3, NOP56, TSEN2, GEMIN4, FTSJ3	423	230	13528	1.94667	1	0.34974	38.9179
GOTERM_BP_FAT	GO:0016445~somatic diversification of immunoglobulins	4	0.792079	0.0298922	EXO1, NBN, UNG, HSPD1	423	22	13528	5.81474	1	0.363373	40.6156
GOTERM_BP_FAT	GO:0000731~DNA synthesis during DNA repair	3	0.594059	0.0302254	RFC3, POLD1, WRNIP1	423	9	13528	10.6604	1	0.364456	40.9648
GOTERM_BP_FAT	GO:0007080~mitotic metaphase plate congression	3	0.594059	0.0302254	KIF18A, CENPE, CDCA5	423	9	13528	10.6604	1	0.364456	40.9648
GOTERM_BP_FAT	GO:0033205~cytokinesis during cell cycle	3	0.594059	0.0302254	PLK1, NUSAP1, RACGAP1	423	9	13528	10.6604	1	0.364456	40.9648
GOTERM_BP_FAT	GO:0006396~RNA processing	26	5.14851	0.0366152	EXOSC8, POLR2F, EXOSC9, EXOSC2, SNRPD1, BOP1, IVNS1ABP, SF3B3, FBL, SLBP, PPP1R9B, PPIH, DKC1, RPS17, WDR4, U2AF1, NPM3, SNRPA, NOP56, TSEN2, PRPF40B, SNRNP25, FTSJ3, GEMIN4, MRPL44, SNRPG	423	547	13528	1.52012	1	0.421216	47.3001
GOTERM_BP_FAT	GO:0009200~deoxyribonucleoside triphosphate metabolic process	3	0.594059	0.037014	NUDT1, DTYMK, DUT	423	10	13528	9.59433	1	0.422374	47.6735
GOTERM_BP_FAT	GO:0002009~morphogenesis of an epithelium	8	1.58416	0.0384734	FRAS1, DLC1, TIMELESS, CA9, TFAP2A, PTCH1, TBX18, FZD6	423	101	13528	2.53316	1	0.432623	49.0187
GOTERM_BP_FAT	GO:0010212~response to ionizing radiation	6	1.18812	0.0388103	XRCC2, BLM, TP53, H2AFX, RAD54L, BRCA1	423	60	13528	3.19811	1	0.433144	49.3246
GOTERM_BP_FAT	GO:0045786~negative regulation of cell cycle	7	1.38614	0.0406619	MAD2L1, GMNN, BUB1, TP53, CENPF, TTK, CENPE	423	81	13528	2.7638	1	0.446237	50.975
GOTERM_BP_FAT	GO:0009636~response to toxin	6	1.18812	0.0412377	DHRS2, RFC3, BLMH, NUPR1, NQO1, SLC7A11	423	61	13528	3.14568	1	0.448595	51.4779
GOTERM_BP_FAT	GO:0031398~positive regulation of protein ubiquitination	7	1.38614	0.0471869	CCNB1, CDK1, PLK1, FBXO5, CDC20, UBE2C, BRCA1	423	84	13528	2.66509	1	0.492585	56.3966
GOTERM_BP_FAT	GO:0031145~anaphase-promoting complex-dependent proteasomal ubiquitin-dependent protein catabolic process	6	1.18812	0.0518497	CCNB1, CDK1, MAD2L1, BUB1B, CDC20, UBE2C	423	65	13528	2.9521	1	0.523847	59.9193
GOTERM_BP_FAT	GO:0002204~somatic recombination of immunoglobulin genes during immune response	3	0.594059	0.0521121	EXO1, NBN, HSPD1	423	12	13528	7.99527	1	0.5232	60.1094
GOTERM_BP_FAT	GO:0045190~isotype switching	3	0.594059	0.0521121	EXO1, NBN, HSPD1	423	12	13528	7.99527	1	0.5232	60.1094
GOTERM_BP_FAT	GO:0002208~somatic diversification of immunoglobulins during immune response	3	0.594059	0.0521121	EXO1, NBN, HSPD1	423	12	13528	7.99527	1	0.5232	60.1094
GOTERM_BP_FAT	GO:0009219~pyrimidine deoxyribonucleotide metabolic process	3	0.594059	0.0521121	NT5M, DTYMK, DUT	423	12	13528	7.99527	1	0.5232	60.1094
GOTERM_BP_FAT	GO:0017038~protein import	9	1.78218	0.0526527	PPIH, CSE1L, IPO4, TIMM10, TP53, POLA2, XPO7, KPNA2, KPNB1	423	131	13528	2.19717	1	0.524484	60.4983
GOTERM_BP_FAT	GO:0016053~organic acid biosynthetic process	10	1.9802	0.0538713	PTGES3, DHFR, EDN1, FADS3, PHGDH, PSAT1, PSPH, DEGS2, BRCA1, CBS	423	155	13528	2.0633	1	0.530364	61.3618
GOTERM_BP_FAT	GO:0046394~carboxylic acid biosynthetic process	10	1.9802	0.0538713	PTGES3, DHFR, EDN1, FADS3, PHGDH, PSAT1, PSPH, DEGS2, BRCA1, CBS	423	155	13528	2.0633	1	0.530364	61.3618
GOTERM_BP_FAT	GO:0043009~chordate embryonic development	17	3.36634	0.0543273	GINS1, DLC1, NBN, XRCC2, EDN1, TP53, BRCA1, FZD6, PLK4, PRMT1, G2E3, CCNB2, MNX1, PHGDH, TFAP2A, PTCH1, TBX18	423	331	13528	1.64253	1	0.531001	61.6804
GOTERM_BP_FAT	GO:0051130~positive regulation of cellular component organization	11	2.17822	0.0574553	ACTR3, NTRK3, PLK4, DLGAP5, NPM1, EDN1, NUSAP1, RANBP1, CENPE, ESPL1, CDH4	423	181	13528	1.9436	1	0.549144	63.7996
GOTERM_BP_FAT	GO:0009792~embryonic development ending in birth or egg hatching	17	3.36634	0.0589653	GINS1, DLC1, NBN, XRCC2, EDN1, TP53, BRCA1, FZD6, PLK4, PRMT1, G2E3, CCNB2, MNX1, PHGDH, TFAP2A, PTCH1, TBX18	423	334	13528	1.62778	1	0.556326	64.7828
GOTERM_BP_FAT	GO:0031109~microtubule polymerization or depolymerization	3	0.594059	0.0603457	KIF2C, KIF18A, FBXO5	423	13	13528	7.38025	1	0.562513	65.6594
GOTERM_BP_FAT	GO:0002381~immunoglobulin production during immune response	3	0.594059	0.0603457	EXO1, NBN, HSPD1	423	13	13528	7.38025	1	0.562513	65.6594
GOTERM_BP_FAT	GO:0021915~neural tube development	6	1.18812	0.0607612	DLC1, MNX1, PHGDH, TFAP2A, PTCH1, FZD6	423	68	13528	2.82186	1	0.562654	65.9192
GOTERM_BP_FAT	GO:0051437~positive regulation of ubiquitin-protein ligase activity during mitotic cell cycle	6	1.18812	0.0607612	CCNB1, CDK1, PLK1, FBXO5, CDC20, UBE2C	423	68	13528	2.82186	1	0.562654	65.9192
GOTERM_BP_FAT	GO:0051231~spindle elongation	2	0.39604	0.0614183	KIF23, PRC1	423	2	13528	31.9811	1	0.564267	66.3263
GOTERM_BP_FAT	GO:0006288~base-excision repair, DNA ligation	2	0.39604	0.0614183	HMGB1, HMGB2	423	2	13528	31.9811	1	0.564267	66.3263
GOTERM_BP_FAT	GO:0046607~positive regulation of centrosome cycle	2	0.39604	0.0614183	PLK4, RANBP1	423	2	13528	31.9811	1	0.564267	66.3263
GOTERM_BP_FAT	GO:0043137~DNA replication, removal of RNA primer	2	0.39604	0.0614183	DNA2, FEN1	423	2	13528	31.9811	1	0.564267	66.3263
GOTERM_BP_FAT	GO:0006335~DNA replication-dependent nucleosome assembly	2	0.39604	0.0614183	CHAF1A, CHAF1B	423	2	13528	31.9811	1	0.564267	66.3263
GOTERM_BP_FAT	GO:0051782~negative regulation of cell division	2	0.39604	0.0614183	BLM, ASPM	423	2	13528	31.9811	1	0.564267	66.3263
GOTERM_BP_FAT	GO:0000022~mitotic spindle elongation	2	0.39604	0.0614183	KIF23, PRC1	423	2	13528	31.9811	1	0.564267	66.3263
GOTERM_BP_FAT	GO:0033567~DNA replication, Okazaki fragment processing	2	0.39604	0.0614183	DNA2, FEN1	423	2	13528	31.9811	1	0.564267	66.3263
GOTERM_BP_FAT	GO:0034723~DNA replication-dependent nucleosome organization	2	0.39604	0.0614183	CHAF1A, CHAF1B	423	2	13528	31.9811	1	0.564267	66.3263
GOTERM_BP_FAT	GO:0007079~mitotic chromosome movement towards spindle pole	2	0.39604	0.0614183	DLGAP5, CENPE	423	2	13528	31.9811	1	0.564267	66.3263
GOTERM_BP_FAT	GO:0019932~second-messenger-mediated signaling	13	2.57426	0.0644342	S1PR3, HMGB2, RFC4, SPAG5, WASF2, EDN1, CKS2, BUB1B, NDC80, AURKA, UBE2C, TOP2A, FEN1	423	235	13528	1.76917	1	0.579859	68.1369
GOTERM_BP_FAT	GO:0001843~neural tube closure	4	0.792079	0.0657507	DLC1, TFAP2A, PTCH1, FZD6	423	30	13528	4.26414	1	0.585097	68.8982
GOTERM_BP_FAT	GO:0060606~tube closure	4	0.792079	0.0657507	DLC1, TFAP2A, PTCH1, FZD6	423	30	13528	4.26414	1	0.585097	68.8982
GOTERM_BP_FAT	GO:0002377~immunoglobulin production	4	0.792079	0.0657507	EXO1, NBN, UNG, HSPD1	423	30	13528	4.26414	1	0.585097	68.8982
GOTERM_BP_FAT	GO:0051443~positive regulation of ubiquitin-protein ligase activity	6	1.18812	0.0671552	CCNB1, CDK1, PLK1, FBXO5, CDC20, UBE2C	423	70	13528	2.74124	1	0.59071	69.6914
GOTERM_BP_FAT	GO:0002440~production of molecular mediator of immune response	4	0.792079	0.071179	EXO1, NBN, UNG, HSPD1	423	31	13528	4.12659	1	0.610449	71.8597
GOTERM_BP_FAT	GO:0008652~cellular amino acid biosynthetic process	5	0.990099	0.0741269	DHFR, PHGDH, PSAT1, PSPH, CBS	423	51	13528	3.1354	1	0.623578	73.3547
GOTERM_BP_FAT	GO:0045321~leukocyte activation	13	2.57426	0.076619	EXO1, CPLX2, NBN, BLM, EDN1, TP53, CXCL12, DHRS2, DOCK2, HSPD1, TCF3, IMPDH2, HELLS	423	242	13528	1.71799	1	0.63388	74.5598
GOTERM_BP_FAT	GO:0051297~centrosome organization	4	0.792079	0.0768015	KIF11, NEK2, NPM1, BRCA1	423	32	13528	3.99764	1	0.632455	74.646
GOTERM_BP_FAT	GO:0051351~positive regulation of ligase activity	6	1.18812	0.0774195	CCNB1, CDK1, PLK1, FBXO5, CDC20, UBE2C	423	73	13528	2.62858	1	0.633205	74.9359
GOTERM_BP_FAT	GO:0010165~response to X-ray	3	0.594059	0.0780065	XRCC2, BLM, TP53	423	15	13528	6.39622	1	0.633792	75.2083
GOTERM_BP_FAT	GO:0006544~glycine metabolic process	3	0.594059	0.0780065	SHMT2, DHFR, PHGDH	423	15	13528	6.39622	1	0.633792	75.2083
GOTERM_BP_FAT	GO:0031399~regulation of protein modification process	15	2.9703	0.0782634	DLC1, CDK1, EDN1, TTK, CDC20, UBE2C, FEM1A, BRCA1, CCNB1, PPP1R9B, MAD2L1, PLK1, BUB1B, FBXO5, CBS	423	295	13528	1.62616	1	0.63276	75.3267
GOTERM_BP_FAT	GO:0045934~negative regulation of nucleobase, nucleoside, nucleotide and nucleic acid metabolic process	23	4.55446	0.079648	E2F1, CDC6, HMGB1, HMGB2, EID2, BLM, CCDC85B, GMNN, EDN1, RBL1, TP53, TIPIN, HR, CENPF, MXD3, BRCA1, CDT1, CDC45, TIMELESS, PHB2, NPM1, HELLS, HNRNPAB	423	512	13528	1.43665	1	0.637206	75.9554
GOTERM_BP_FAT	GO:0032535~regulation of cellular component size	14	2.77228	0.0821095	CCDC85B, CAPZA1, EDN1, TP53, CXCL12, CDH4, NTRK3, ACTR3, PPP1R9B, NUPR1, NUBP1, CDKN2C, NPM1, SPTBN2	423	271	13528	1.65216	1	0.646621	77.0362
GOTERM_BP_FAT	GO:0014020~primary neural tube formation	4	0.792079	0.0826126	DLC1, TFAP2A, PTCH1, FZD6	423	33	13528	3.8765	1	0.646718	77.2514
GOTERM_BP_FAT	GO:0033365~protein localization in organelle	9	1.78218	0.0867156	PPIH, CSE1L, IPO4, TIMM10, TP53, POLA2, XPO7, KPNA2, KPNB1	423	146	13528	1.97144	1	0.663092	78.9367
GOTERM_BP_FAT	GO:0006919~activation of caspase activity	5	0.990099	0.087384	DLC1, VCP, TP53, HSPE1, HSPD1	423	54	13528	2.96121	1	0.663824	79.1999
GOTERM_BP_FAT	GO:0051172~negative regulation of nitrogen compound metabolic process	23	4.55446	0.0900775	E2F1, CDC6, HMGB1, HMGB2, EID2, BLM, CCDC85B, GMNN, EDN1, RBL1, TP53, TIPIN, HR, CENPF, MXD3, BRCA1, CDT1, CDC45, TIMELESS, PHB2, NPM1, HELLS, HNRNPAB	423	519	13528	1.41727	1	0.673269	80.2293
GOTERM_BP_FAT	GO:0031055~chromatin remodeling at centromere	2	0.39604	0.0907012	HJURP, HELLS	423	3	13528	21.3207	1	0.673733	80.4607
GOTERM_BP_FAT	GO:0006273~lagging strand elongation	2	0.39604	0.0907012	DNA2, FEN1	423	3	13528	21.3207	1	0.673733	80.4607
GOTERM_BP_FAT	GO:0046599~regulation of centriole replication	2	0.39604	0.0907012	PLK4, BRCA1	423	3	13528	21.3207	1	0.673733	80.4607
GOTERM_BP_FAT	GO:0051382~kinetochore assembly	2	0.39604	0.0907012	CENPF, CENPE	423	3	13528	21.3207	1	0.673733	80.4607
GOTERM_BP_FAT	GO:0015811~L-cystine transport	2	0.39604	0.0907012	SLC1A4, SLC3A1	423	3	13528	21.3207	1	0.673733	80.4607
GOTERM_BP_FAT	GO:0051305~chromosome movement towards spindle pole	2	0.39604	0.0907012	DLGAP5, CENPE	423	3	13528	21.3207	1	0.673733	80.4607
GOTERM_BP_FAT	GO:0048478~replication fork protection	2	0.39604	0.0907012	BLM, TIPIN	423	3	13528	21.3207	1	0.673733	80.4607
GOTERM_BP_FAT	GO:0048145~regulation of fibroblast proliferation	4	0.792079	0.0947774	NBN, NUPR1, TP53, CCNA2	423	35	13528	3.65498	1	0.688396	81.9115
GOTERM_BP_FAT	GO:0031023~microtubule organizing center organization	4	0.792079	0.0947774	KIF11, NEK2, NPM1, BRCA1	423	35	13528	3.65498	1	0.688396	81.9115
GOTERM_BP_FAT	GO:0009314~response to radiation	11	2.17822	0.0956826	HRAS, XRCC2, BLM, USP1, POLD1, TP53, H2AFX, FANCG, RAD54L, FEN1, BRCA1	423	200	13528	1.75896	1	0.689884	82.2196
GOTERM_BP_FAT	GO:0000082~G1/S transition of mitotic cell cycle	5	0.990099	0.0968147	CDKN2C, DBF4, CDKN3, RCC1, CDCA5	423	56	13528	2.85545	1	0.692248	82.598
GOTERM_BP_FAT	GO:0031575~G1/S transition checkpoint	3	0.594059	0.0970442	NBN, TP53, GTSE1	423	17	13528	5.64372	1	0.691037	82.6738
GOTERM_BP_FAT	GO:0043161~proteasomal ubiquitin-dependent protein catabolic process	7	1.38614	0.0992986	CCNB1, CDK1, MAD2L1, VCP, BUB1B, CDC20, UBE2C	423	102	13528	2.19478	1	0.697701	83.4018
GOTERM_BP_FAT	GO:0010498~proteasomal protein catabolic process	7	1.38614	0.0992986	CCNB1, CDK1, MAD2L1, VCP, BUB1B, CDC20, UBE2C	423	102	13528	2.19478	1	0.697701	83.4018
KEGG_PATHWAY	hsa04110:Cell cycle	31	6.13861	9.1858e-20	E2F1, E2F2, DBF4, TTK, PKMYT1, CHEK1, PTTG1, CCNE2, CDC45, MCM7, CDKN2C, BUB1, CCNA2, TFDP1, CDC6, CDK1, RBL1, TP53, ESPL1, CDC20, MCM2, CDC25C, MCM4, MCM5, MCM6, CCNB1, CCNB2, MAD2L1, PLK1, BUB1B, GADD45B	155	125	5085	8.136	1.31357e-17	1.31357e-17	1.08786e-16
KEGG_PATHWAY	hsa03030:DNA replication	14	2.77228	1.37681e-11	LIG1, POLA2, MCM2, MCM4, MCM5, RPA3, MCM6, DNA2, RFC3, RFC4, MCM7, POLE2, POLD1, FEN1	155	36	5085	12.7581	1.96884e-09	9.84419e-10	1.63054e-08
KEGG_PATHWAY	hsa04114:Oocyte meiosis	15	2.9703	4.50328e-06	CDK1, SGOL1, PKMYT1, AURKA, CDC20, ESPL1, PTTG1, CDC25C, CCNE2, CCNB1, CCNB2, MAD2L1, PLK1, BUB1, FBXO5	155	110	5085	4.47361	0.000643764	0.000214634	0.00533305
KEGG_PATHWAY	hsa03410:Base excision repair	8	1.58416	6.71589e-05	HMGB1, POLE2, UNG, NEIL3, POLD1, LIG1, PARP1, FEN1	155	35	5085	7.49862	0.00955808	0.00239813	0.0795065
KEGG_PATHWAY	hsa03440:Homologous recombination	7	1.38614	0.000151775	NBN, XRCC3, XRCC2, BLM, POLD1, RAD54L, RPA3	155	28	5085	8.20161	0.0214716	0.00433167	0.179597
KEGG_PATHWAY	hsa03430:Mismatch repair	6	1.18812	0.000516415	EXO1, RFC3, RFC4, POLD1, LIG1, RPA3	155	23	5085	8.5582	0.0712043	0.0122356	0.609874
KEGG_PATHWAY	hsa04115:p53 signaling pathway	9	1.78218	0.000932622	CCNE2, CCNB1, CDK1, CCNB2, RRM2, TP53, CHEK1, GADD45B, GTSE1	155	68	5085	4.34203	0.124909	0.0188805	1.09892
KEGG_PATHWAY	hsa04914:Progesterone-mediated oocyte maturation	9	1.78218	0.00422951	CCNB1, CDK1, MAD2L1, CCNB2, PLK1, BUB1, PKMYT1, CDC25C, CCNA2	155	86	5085	3.43323	0.454528	0.072964	4.89568
KEGG_PATHWAY	hsa03018:RNA degradation	7	1.38614	0.0070997	PARN, EXOSC8, EXOSC9, DCP1A, EXOSC2, RQCD1, HSPD1	155	57	5085	4.02886	0.639	0.107036	8.09187
KEGG_PATHWAY	hsa00240:Pyrimidine metabolism	9	1.78218	0.00770868	POLR2F, POLE2, NT5M, RRM2, POLD1, DTYMK, POLA2, TK1, DUT	155	95	5085	3.10798	0.669323	0.104758	8.75725
KEGG_PATHWAY	hsa03420:Nucleotide excision repair	6	1.18812	0.0100016	RFC3, RFC4, POLE2, POLD1, LIG1, RPA3	155	44	5085	4.47361	0.762463	0.122498	11.2232
KEGG_PATHWAY	hsa00260:Glycine, serine and threonine metabolism	5	0.990099	0.0134664	SHMT2, PHGDH, PSAT1, PSPH, CBS	155	31	5085	5.29136	0.856121	0.149189	14.8337
KEGG_PATHWAY	hsa00670:One carbon pool by folate	3	0.594059	0.0828751	MTHFD2, SHMT2, DHFR	155	16	5085	6.15121	0.999996	0.613888	64.1041
KEGG_PATHWAY	hsa03040:Spliceosome	8	1.58416	0.0866162	PPIH, SNRPD1, U2AF1, SNRPA, HSPA1A, PRPF40B, SF3B3, SNRPG	155	126	5085	2.08295	0.999998	0.603629	65.8003

## Sheet: Up Gene List
too_short	locus	gene	exp1	exp2	log2ratio	pvalue	FDR
OK	chr9:130577291-130617052	ENG	4.21941	307.306	6.18649	0.000801154	0.0186702
OK	chr9:138453604-138458622	PAEP	1.05485	65.4772	5.95588	0.00130257	0.0270212
OK	chr20:23804404-23807312	CST2	21.097	1015.09	5.58843	2.14e-21	8.71e-18
OK	chr1:177140633-177251558	BRINP2	2.1097	73.1241	5.11524	0.00139131	0.0283033
OK	chr12:10583206-10588592	KLRC2	6.32911	196.302	4.95493	3.49e-07	3.52e-05
OK	chr1:114522013-114524876	OLFML3	11.6034	256.887	4.46852	1.4e-05	0.000780878
OK	chr11:46299189-46342972	CREB3L1	118.143	2220.02	4.23196	2.25e-20	7.3e-17
OK	chr7:1126443-1133451	GPER1	22.1519	387.632	4.12919	2.55e-09	5.32e-07
OK	chr15:81071712-81243999	CEMIP	135.021	2360.72	4.12797	7.21e-06	0.000452481
OK	chr10:45471709-45474330	C10orf10	22.1519	371.526	4.06796	7.15e-06	0.000452481
OK	chr1:12227060-12269277	TNFRSF1B	12.6582	207.037	4.03174	4.2e-06	0.000307087
OK	chr9:34458750-34520987	DNAI1	5.27426	85.9578	4.02659	0.00212725	0.0385606
OK	chr7:30951415-30965131	AQP1	37.9747	490.572	3.69136	0.00115041	0.0245225
OK	chr12:56229214-56236767	MMP19	30.5907	394.85	3.69014	2.25e-08	3.72e-06
OK	chr9:126118446-126141034	CRB2	12.6582	156.406	3.62715	0.000128916	0.00461222
OK	chr10:114133916-114188138	ACSL5	11.6034	141	3.60308	0.000313404	0.0091558
OK	chr19:50392913-50432796	IL4I1	11.6034	139.801	3.59076	0.000328497	0.00948282
OK	chr15:51973550-52013223	SCG3	27.4261	304.088	3.47086	1.36e-06	0.000119381
OK	chr10:4692377-4720262	LINC00704	16.8776	182.946	3.43823	7.62e-05	0.00301736
OK	chr12:94960900-95044324	TMCC3	60.1266	643.315	3.41945	7.76e-10	1.88e-07
OK	chr19:4229540-4237524	EBI3	56.962	598.909	3.39426	2.09e-09	4.49e-07
OK	chr16:31366455-31394318	ITGAX	144.515	1471.93	3.34842	2.69e-13	2.42e-10
OK	chr7:73245193-73247023	CLDN4	136.076	1365.14	3.32657	7.27e-13	5.37e-10
OK	chr1:150480487-150486265	ECM1	178.27	1786.17	3.32473	0.000413945	0.0113633
OK	chr15:40380091-40401085	BMF	294.304	2839.85	3.27044	0.0023811	0.0413207
OK	chr3:186358149-186370797	FETUB	13.7131	131.342	3.25971	0.000989217	0.0218313
OK	chr12:52400729-52409673	GRASP	12.6582	119.308	3.23655	0.00187009	0.0352389
OK	chr2:169923545-169952677	DHRS9	17.9325	162.546	3.1802	0.000380445	0.0106178
OK	chr20:23728190-23731574	CST1	157.173	1417.37	3.1728	5.05e-06	0.000360431
OK	chr20:2795633-2796476	C20orf141	22.1519	194.099	3.13129	0.00015729	0.00537867
OK	chr17:4935897-4938727	SLC52A1	40.0844	349.54	3.12435	0.000802847	0.0186829
OK	chr7:128470483-128499328	FLNC	581.223	4875.51	3.06839	4.49e-15	7.3e-12
OK	chr5:141971743-142077635	FGF1	34.8101	264.314	2.92468	4.2e-05	0.00189993
OK	chr14:24867992-24888494	NYNRIN	130.802	980.761	2.90652	1.25e-09	2.93e-07
OK	chr11:57365027-57382326	SERPING1	37.9747	283.114	2.89828	3.27e-05	0.00154699
OK	chr8:42032236-42065194	PLAT	370.253	2755.9	2.89594	1.66e-06	0.000141602
OK	chrX:86772715-86925050	KLHL4	156.118	1125.67	2.85008	7.76e-10	1.88e-07
OK	chr2:232260335-232265875	B3GNT7	174.051	1251.44	2.84602	6.75e-05	0.00274183
OK	chr1:203274664-203278729	BTG2	1318.56	9377.7	2.83027	0.000129198	0.00461222
OK	chr2:220154345-220174295	PTPRN	372.363	2625.1	2.81759	4.28e-12	2.78e-09
OK	chr14:57936018-57960581	C14orf105	185.654	1305.84	2.8143	3.99e-10	1.18e-07
OK	chr8:133584201-133687863	LRRC6	66.4557	462.917	2.80029	1.47e-06	0.000128103
OK	chr3:10206563-10285427	IRAK2	1122.36	7771.12	2.79158	6.2e-13	5e-10
OK	chr1:110693132-110744823	SLC6A17	621.308	4242.69	2.7716	5.37e-06	0.000369693
OK	chr1:156669400-156675608	CRABP2	125.527	853.523	2.76543	7.09e-05	0.00285615
OK	chr7:45120036-45128493	NACAD	37.9747	257.276	2.76021	0.000101081	0.00375712
OK	chr11:46402334-46405387	MDK	264.768	1776.09	2.7459	1.19e-10	4.7e-08
OK	chr5:151040657-151066615	SPARC	2201.48	14314.4	2.70093	1.59e-13	1.51e-10
OK	chr2:158114340-158167913	GALNT5	296.413	1914.86	2.69156	0.000350321	0.0100005
OK	chr1:205473684-205501921	CDK18	165.612	1056.9	2.67396	8.23e-09	1.52e-06
OK	chr1:143134603-143202239	LOC102723769	50.6329	316.903	2.64589	0.000440617	0.0119882
OK	chr16:29690441-29709314	QPRT	236.287	1467.47	2.63472	1.34e-09	3.02e-07
OK	chr9:99075719-99145992	SLC35D2	800.633	4850.59	2.59895	2.98e-11	1.51e-08
OK	chr12:13197315-13236383	KIAA1467	308.017	1862.65	2.59628	5.67e-10	1.51e-07
OK	chr22:41957014-41972670	CSDC2	63.2911	380.97	2.5896	2.14e-05	0.00109263
OK	chr5:52776264-52782304	FST	296.413	1757.05	2.56747	1.09e-09	2.61e-07
OK	chr19:36347810-36358048	KIRREL2	56.962	337.296	2.56594	5.61e-05	0.00239354
OK	chr12:111086491-111127617	HVCN1	78.059	459.761	2.55825	7.28e-06	0.00045496
OK	chr9:36036910-36124452	RECK	667.721	3903.15	2.54732	0.000530798	0.013642
OK	chr10:100007443-100028007	LOXL4	214.135	1242.52	2.53667	0.00118266	0.0250783
OK	chr19:46171502-46185717	GIPR	33.7553	195.275	2.53232	0.00116227	0.0247427
OK	chrX:71130938-71363424	NHSL2	105.485	605.451	2.52097	0.000146391	0.00508083
OK	chr5:55147207-55218682	IL31RA	118.143	675.013	2.51438	1.1e-06	9.76e-05
OK	chr5:139712428-139726188	HBEGF	450.422	2515.65	2.48158	0.000101994	0.00378239
OK	chr3:190231840-190374986	IL1RAP	603.375	3344.27	2.47057	0.000314995	0.00918577
OK	chr9:100263462-100364025	TMOD1	171.941	947.759	2.46261	1.45e-07	1.79e-05
OK	chr15:42140344-42186275	SPTBN5	39.0295	214.924	2.46119	0.00106043	0.0229968
OK	chr2:27505297-27530307	TRIM54	40.0844	219.576	2.45361	0.00154762	0.0306188
OK	chr9:33441152-33447631	AQP3	417.721	2278.51	2.44748	1.32e-09	3.02e-07
OK	chr17:62075711-62081644	PRR29	64.346	340.016	2.40168	0.000115576	0.00418107
OK	chr10:90694831-90751147	ACTA2	1626.58	8584.58	2.3999	4.79e-11	2.29e-08
OK	chr12:70037288-70093196	BEST3	71.7299	377.193	2.39466	6.39e-05	0.00264005
OK	chr20:5891974-5906005	CHGB	1013.71	5318.93	2.39149	5.23e-05	0.00225434
OK	chr10:112257625-112271302	DUSP5	5531.64	28990.4	2.38979	0.00223022	0.039852
OK	chr15:51348799-51397473	TNFAIP8L3	90.7173	470.576	2.37498	2.19e-05	0.00111346
OK	chr3:172348435-172429008	NCEH1	2401.9	12429.4	2.37152	2.53e-10	8.59e-08
OK	chr3:49828167-49837254	CDHR4	44.3038	227.881	2.36278	0.000995015	0.0219295
OK	chr10:88718288-88723017	SNCG	793.249	4074.48	2.36077	4.45e-10	1.23e-07
OK	chr20:62271058-62284963	STMN3	1114.98	5551.75	2.31593	0.000558823	0.0142944
OK	chr9:125132809-125157982	PTGS1	63.2911	314.258	2.31187	0.00242565	0.0418702
OK	chr18:21269562-21535029	LAMA3	2304.85	11437	2.31097	7.38e-06	0.000459514
OK	chr16:66637935-66647795	CMTM3	1691.98	8316.86	2.29732	2.74e-10	8.9e-08
OK	chr5:179727700-179780315	GFPT2	2319.62	11302.9	2.28474	1.97e-10	6.97e-08
OK	chr16:85061357-85127828	KIAA0513	241.561	1176.13	2.28358	2.42e-07	2.68e-05
OK	chr6:134210259-134216675	TCF21	58.0169	277.534	2.25812	0.000675609	0.0164526
OK	chr21:47401663-47424963	COL6A1	2043.25	9684	2.24474	4.38e-10	1.23e-07
OK	chr6:56819773-56892142	BEND6	62.2363	292.89	2.23453	0.000621915	0.0154966
OK	chr7:27132614-27135625	HOXA1	514.768	2422.44	2.23447	1.32e-08	2.25e-06
OK	chr3:149095565-149104370	TM4SF1-AS1	54.8523	254.674	2.21503	0.00113055	0.0242263
OK	chr4:83405604-83483126	TMEM150C	88.6076	408.913	2.20629	0.000136009	0.0047818
OK	chr20:43953929-43977064	SDC4	1525.32	7003.57	2.19898	2.46e-06	0.00019474
OK	chr14:73704205-73741347	PAPLN	589.662	2704.32	2.1973	1.77e-08	2.99e-06
OK	chr12:57422301-57444549	MYO1A	48.5232	218.61	2.17161	0.00250148	0.0428602
OK	chr21:47518033-47552763	COL6A2	1324.89	5944.04	2.16557	2.99e-09	6.14e-07
OK	chr3:138666076-138672830	FOXL2NB	67.5105	301.375	2.15837	0.000662616	0.0162389
OK	chr1:7975931-8003225	TNFRSF9	426.16	1899.02	2.15579	1.07e-07	1.38e-05
OK	chr6:134308719-134373789	SLC2A12	160.337	713.309	2.15341	9.86e-06	0.000578106
OK	chr15:45722727-45725647	C15orf48	413.502	1834.6	2.1495	1.29e-07	1.61e-05
OK	chr11:11984543-12030917	DKK3	787.974	3457.5	2.13351	8.61e-05	0.00335376
OK	chr12:53491436-53496128	IGFBP6	2223.63	9731.97	2.12982	0.00079959	0.0186702
OK	chr16:810765-818865	MSLN	163.502	715.21	2.12906	1.11e-05	0.000642054
OK	chr22:31003070-31023047	TCN2	401.899	1757.33	2.12848	2.01e-07	2.31e-05
OK	chr3:13590625-13679922	FBLN2	78.059	341.222	2.12807	0.000446507	0.0121281
OK	chr6:14117487-14137148	CD83	77.0042	336.331	2.12687	0.000479443	0.0126602
OK	chrX:99899163-99926296	SRPX2	276.371	1201.52	2.12018	9.36e-07	8.5e-05
OK	chr14:96671135-96710666	BDKRB2	1164.56	4996.35	2.10109	1.01e-08	1.83e-06
OK	chr1:145516165-145523732	PEX11B	414.557	1761.56	2.08721	2.58e-07	2.77e-05
OK	chr16:67423710-67427438	TPPP3	139.24	590.807	2.08511	4.23e-05	0.00190951
OK	chr17:42154121-42201014	HDAC5	258.439	1096.31	2.08476	2.26e-06	0.000181119
OK	chr6:292057-351355	DUSP22	410.337	1737.58	2.0822	3.23e-07	3.3e-05
OK	chr19:47724079-47736023	BBC3	725.738	3060.36	2.07618	0.000180848	0.00598271
OK	chr1:28585963-28609002	SESN2	1792.19	7527.57	2.07046	7.46e-09	1.41e-06
OK	chr3:30647994-30735633	TGFBR2	9810.12	41054.7	2.06521	0.000135463	0.0047818
OK	chr1:142697421-142713605	ANKRD20A12P	400.844	1660.43	2.05045	4.93e-07	4.74e-05
OK	chr1:182542769-182558394	RNASEL	491.561	2034.47	2.04921	3.02e-07	3.12e-05
OK	chr19:17712137-17799008	UNC13A	569.62	2356.9	2.04882	1.6e-07	1.93e-05
OK	chr7:73624087-73644164	LAT2	141.35	580.749	2.03864	5.85e-05	0.00246089
OK	chr3:12838171-12876313	CAND2	78.059	320.489	2.03764	0.000897984	0.0202021
OK	chr12:13349602-13369708	EMP1	1212.02	4958.93	2.03261	2.72e-08	4.47e-06
OK	chr16:30103637-30107537	YPEL3	244.726	999.1	2.02946	5.25e-06	0.000362699
OK	chr10:93808397-94050875	CPEB3	89.6624	365.565	2.02755	0.000621884	0.0154966
OK	chr10:73507314-73533337	C10orf54	1665.61	6780.62	2.02537	0.000461183	0.0123614
OK	chr11:76777992-76837198	CAPN5	927.215	3766.68	2.02232	5.47e-08	7.86e-06
OK	chr6:26123695-26124132	HIST1H2BC	247.89	1005.61	2.0203	8.67e-05	0.00336068
OK	chr16:74746856-74808729	FA2H	1473.63	5970.22	2.01841	0.000328685	0.00948282
OK	chr15:65673825-65715410	IGDCC4	893.459	3606.29	2.01304	8.59e-08	1.17e-05
OK	chr3:50304990-50314602	SEMA3B	630.801	2523.38	2.0001	0.000299333	0.00890488
OK	chr8:95938200-95961615	TP53INP1	966.244	3863.66	1.99951	0.000852774	0.0194819
OK	chr1:209788218-209825820	LAMB3	2331.22	9195.39	1.97982	1.43e-05	0.000794263
OK	chr10:63661013-63856707	ARID5B	274.261	1078.63	1.97557	6.01e-06	0.000397154
OK	chr15:79051545-79103773	ADAMTS7	1183.54	4654.65	1.97556	0.000480127	0.0126602
OK	chr14:70346114-70499083	SMOC1	3289.03	12805.6	1.96104	2.23e-08	3.72e-06
OK	chr18:28645942-28682388	DSC2	598.101	2311.92	1.95063	2.03e-06	0.000167283
OK	chr7:99245812-99277649	CYP3A5	111.814	423.347	1.92074	0.000512006	0.0133452
OK	chr11:65082289-65089900	CDC42EP2	996.835	3772.5	1.92009	0.000151737	0.00523283
OK	chr6:21666675-22194616	CASC15	103.375	389.921	1.91529	0.00179983	0.0345329
OK	chr10:99609995-99631335	GOLGA7B	187.764	706.752	1.91229	0.000377989	0.0105857
OK	chr8:22077216-22089851	PHYHIP	81.2236	296.385	1.8675	0.00268119	0.0452238
OK	chr10:89618918-89623194	KLLN	99.1561	361.721	1.8671	0.00124933	0.0261843
OK	chr12:119616595-119632551	HSPB8	1972.57	7168.34	1.86156	1.54e-07	1.88e-05
OK	chr5:125695788-125829853	GRAMD3	112.869	408.931	1.85721	0.000926669	0.0207556
OK	chr10:72163861-72188374	EIF4EBP2	3357.59	12126	1.85261	1.19e-07	1.49e-05
OK	chr14:75745481-75748937	FOS	255.274	921.169	1.85142	3.89e-05	0.00178623
OK	chr7:95212809-95225925	PDK4	1765.82	6353.66	1.84725	0.00010617	0.00389282
OK	chr10:115438921-115490668	CASP7	2453.59	8809.6	1.84418	1.84e-07	2.15e-05
OK	chr2:11674242-11782912	GREB1	405.063	1444.19	1.83404	8.88e-06	0.000534102
OK	chr3:11178779-11304939	HRH1	493.671	1758.99	1.83313	4.16e-05	0.00188731
OK	chr11:65784223-65793988	CATSPER1	95.9915	340.699	1.82752	0.00186446	0.0352389
OK	chr12:42475648-42538673	GXYLT1	1943.04	6839.94	1.81567	0.000872534	0.0197665
OK	chr7:73498107-73536855	LIMK1	3107.59	10857.8	1.80487	2.39e-07	2.66e-05
OK	chr16:84853587-84943116	CRISPLD2	139.24	482.622	1.79331	0.000684965	0.0166374
OK	chr13:49550048-49783915	FNDC3A	3362.87	11578.7	1.78372	3.12e-07	3.2e-05
OK	chr5:172381786-172386371	LOC100268168	182.489	626.716	1.78	0.00028927	0.00866903
OK	chr19:16435651-16438339	KLF2	446.202	1527.52	1.77542	1.33e-05	0.000742898
OK	chr1:161040781-161059385	PVRL4	245.78	841.182	1.77505	8.65e-05	0.00336068
OK	chr5:96211644-96255406	ERAP2	136.076	465.198	1.77343	0.000929429	0.0207556
OK	chr11:6411644-6416228	SMPD1	580.169	1970.38	1.76393	6.63e-06	0.000427645
OK	chr16:81134484-81253975	PKD1L2	371.308	1260	1.76274	0.00102514	0.022411
OK	chr7:45927959-45933267	IGFBP1	181.435	605.118	1.73777	0.000393718	0.0108947
OK	chr15:44162959-44487492	FRMD5	227.848	756.59	1.73144	0.000176402	0.0058715
OK	chr16:27325230-27376099	IL4R	2522.15	8372.55	1.73101	7.38e-07	6.93e-05
OK	chr1:148928313-148951595	LOC645166	451.477	1498.01	1.73032	6.89e-05	0.00279201
OK	chr2:188328958-188419219	TFPI	2863.92	9482.67	1.7273	8.88e-07	8.13e-05
OK	chr6:31733371-31745108	VWA7	140.295	461.034	1.71641	0.00128472	0.0267877
OK	chr19:6531010-6535939	TNFSF9	700.422	2297.84	1.71398	7.17e-06	0.000452481
OK	chr8:139600478-139926236	COL22A1	149.789	490.928	1.71258	0.000934806	0.0208286
OK	chr19:45409039-45412650	APOE	424.05	1386.89	1.70954	0.00116828	0.0248382
OK	chr15:40650434-40663256	DISP2	120.253	392.641	1.70714	0.00231823	0.0408117
OK	chr15:74701630-74726299	SEMA7A	457.806	1481.74	1.69448	2.76e-05	0.00136043
OK	chr1:181002561-181031074	MR1	1001.05	3235.17	1.69232	0.00084281	0.0193358
OK	chr11:65142663-65151172	SLC25A45	422.996	1364.34	1.68949	4.03e-05	0.00183499
OK	chrX:9754496-9917481	SHROOM2	128.692	414.696	1.68813	0.00204439	0.0373954
OK	chr3:8792095-8811300	OXTR	829.114	2668.48	1.68637	8.15e-06	0.000503523
OK	chr2:45879043-46415129	PRKCE	1225.74	3937.93	1.68379	5.66e-06	0.000376977
OK	chr18:52495708-52562747	RAB27B	1173	3767.78	1.68352	3.75e-06	0.000276794
OK	chr2:11052063-11054351	KCNF1	902.953	2896.75	1.68171	0.000772309	0.0181019
OK	chr11:1753640-1771824	IFITM10	290.084	927.028	1.67614	0.000143427	0.00501009
OK	chr4:84457067-84527027	AGPAT9	2166.67	6921.11	1.67553	2.31e-06	0.000183839
OK	chr2:47055003-47086145	LINC01119	117.089	373.76	1.67451	0.00297786	0.0489073
OK	chr9:34989638-34998430	DNAJB5	417.721	1331.07	1.67197	4.72e-05	0.00209302
OK	chr1:109656585-109749403	KIAA1324	148.734	471.751	1.66529	0.00153146	0.0303731
OK	chr19:44150247-44174498	PLAUR	3283.75	10397.2	1.66278	1.83e-06	0.000152833
OK	chr2:85980909-86018506	ATOH8	300.633	949.197	1.65871	0.0013308	0.0274696
OK	chr1:92145900-92371559	TGFBR3	618.143	1948.61	1.65643	2e-05	0.00103953
OK	chr16:66461200-66527432	BEAN1	212.025	661.576	1.64167	0.0015729	0.0310811
OK	chr11:59522532-59573355	STX3	1382.91	4314.99	1.64165	5.19e-06	0.000361729
OK	chr10:101419263-101471002	ENTPD7	2020.04	6299.73	1.64091	0.000741179	0.0175751
OK	chr1:160370364-160398468	VANGL2	783.755	2438.67	1.63762	1.44e-05	0.000795132
OK	chr11:6518526-6593254	DNHD1	728.903	2267.26	1.63715	1.62e-05	0.000878847
OK	chr7:108210189-108215294	DNAJB9	820.675	2551.2	1.63629	1.32e-05	0.000742898
OK	chr5:38938023-39074510	RICTOR	1452.53	4498.24	1.63079	5.69e-06	0.000376977
OK	chr14:70833213-70883807	SYNJ2BP	1102.32	3408.6	1.62864	8.59e-06	0.000518438
OK	chr6:89235643-89249088	LOC101928936	301.688	929.815	1.62389	0.000202328	0.00647448
OK	chr15:65134082-65160201	PLEKHO2	847.046	2602.92	1.61962	1.66e-05	0.000898058
OK	chr1:180941850-180992257	STX6	1851.26	5664.44	1.61342	5.53e-06	0.000372688
OK	chr8:38243959-38267042	LETM2	218.354	667.919	1.613	0.000637047	0.0156967
OK	chr12:49490923-49504680	LMBR1L	1436.71	4379.11	1.60787	1.04e-05	0.000601108
OK	chr12:108909051-108913380	FICD	341.772	1041.6	1.60769	0.000192928	0.00626746
OK	chr14:67853700-67878828	PLEK2	1251.05	3794.16	1.60063	9.57e-06	0.000563148
OK	chr13:39612448-39624244	NHLRC3	369.198	1114.57	1.59402	0.000172812	0.00582362
OK	chr12:96051583-96184536	NTN4	7024.26	21077.7	1.5853	2.96e-06	0.000226735
OK	chr8:126442563-126450647	TRIB1	2598.1	7792.36	1.5846	6.37e-06	0.000415609
OK	chr6:105404923-105531207	LIN28B	453.586	1358.11	1.58215	0.000579082	0.014743
OK	chr20:33292148-33301237	TP53INP2	1229.96	3667.51	1.57619	0.00220039	0.0395364
OK	chr10:120440494-120514758	CACUL1	1377.64	4096.31	1.57213	1.27e-05	0.000718322
OK	chr9:107543284-107690527	ABCA1	2143.46	6369.69	1.57128	8.51e-06	0.000517305
OK	chr8:142431488-142442554	PTP4A3	347.046	1026.97	1.56519	0.00138655	0.0283033
OK	chrX:149531545-149682448	MAMLD1	1042.19	3082.68	1.56456	2.14e-05	0.00109263
OK	chr1:116654376-116677861	MAB21L3	302.742	892.146	1.55919	0.000376918	0.0105739
OK	chr19:38810484-38819649	KCNK6	310.126	913.116	1.55794	0.000418866	0.0114733
OK	chr6:16299343-16761721	ATXN1	429.325	1259.34	1.55252	0.000262778	0.00802314
OK	chr3:49209018-49213919	KLHDC8B	580.169	1682.65	1.53619	9.47e-05	0.00356798
OK	chr2:91963368-91970153	GGT8P	315.401	912.934	1.53333	0.00201878	0.0371781
OK	chr11:45868669-45904799	CRY2	639.24	1844.47	1.52877	9.56e-05	0.00359286
OK	chr22:31089769-31303811	OSBP2	1699.37	4885.19	1.52342	1.71e-05	0.00091895
OK	chr6:109307640-109415708	SESN1	863.924	2481.57	1.52228	9.44e-05	0.00356699
OK	chr12:69201952-69239324	MDM2	7250	20684.7	1.51251	7.78e-06	0.000482085
OK	chr7:92234235-92465941	CDK6	2014.77	5728.14	1.50745	2.1e-05	0.00107832
OK	chr4:75230860-75254477	EREG	2355.48	6694.53	1.50696	1.68e-05	0.000904433
OK	chr11:74971166-75062875	ARRB1	1703.59	4834.68	1.50484	2.44e-05	0.00122914
OK	chr12:54104902-54121307	CALCOCO1	2035.86	5740.51	1.49554	0.00244892	0.0421822
OK	chr17:45608444-45700642	NPEPPS	4487.34	12631.5	1.4931	6.62e-05	0.00269982
OK	chr11:10879764-10900823	ZBED5-AS1	488.396	1369.8	1.48784	0.000220882	0.00698012
OK	chr17:79008947-79091232	BAIAP2	1767.93	4948.95	1.48506	2.81e-05	0.00136814
OK	chr2:109065577-109125854	GCC2	2313.29	6468.75	1.48354	0.000301209	0.00891173
OK	chr3:136537861-136574734	SLC35G2	1026.37	2867.04	1.48201	6.17e-05	0.00257053
OK	chr3:45864810-45957216	LZTFL1	496.835	1387.77	1.48193	0.000243563	0.00753527
OK	chr16:84509966-84538288	TLDC1	3606.54	10030.7	1.47573	1.75e-05	0.000934891
OK	chr17:42977080-42981047	CCDC103	506.329	1401.57	1.4689	0.000245661	0.00757166
OK	chr15:74833548-74890472	ARID3B	583.333	1612.66	1.46705	0.00018969	0.00618702
OK	chr1:156638556-156647189	NES	458.861	1263.62	1.46144	0.00040183	0.0110626
OK	chr1:24742245-24799473	NIPAL3	643.46	1767.11	1.45747	0.000172529	0.00582362
OK	chr10:23983675-24836777	KIAA1217	1059.07	2898.13	1.45232	7.87e-05	0.0031023
OK	chr6:27106072-27114637	HIST1H2BK	3512.66	9575.06	1.44672	2.64e-05	0.00131632
OK	chr1:85784168-86044046	DDAH1	1594.94	4328.43	1.44034	0.000327274	0.00947578
OK	chr12:49932940-49952077	KCNH3	293.249	789.139	1.42815	0.00148337	0.0298198
OK	chr1:150547027-150552214	MCL1	11323.8	30419.1	1.42562	1.94e-05	0.00101422
OK	chr18:9708228-9862553	RAB31	2778.48	7460.41	1.42496	3.69e-05	0.00171025
OK	chr3:182971032-182991179	B3GNT5	555.907	1486.85	1.41934	0.000965683	0.0213532
OK	chr11:65265233-65273939	MALAT1	3402.95	9056.89	1.41223	3.57e-05	0.00165983
OK	chr9:5450503-5470567	CD274	525.316	1396.72	1.41079	0.000414153	0.0113633
OK	chr8:142138720-142205900	DENND3	2144.51	5685.98	1.40676	6.07e-05	0.00254206
OK	chr20:17474550-17549865	BFSP1	341.772	905.741	1.40606	0.00122102	0.0257059
OK	chr3:149086805-149095568	TM4SF1	46371.3	122593	1.40257	2.63e-05	0.00131429
OK	chr2:233415297-233448355	EIF4E2	3274.26	8621.39	1.39675	0.00202315	0.0371927
OK	chr12:110872695-110888216	ARPC3	7329.11	19263.3	1.39415	3.95e-05	0.00180317
OK	chr8:95261485-95274547	GEM	544.304	1426.11	1.38961	0.000483652	0.0127325
OK	chr5:141689992-141704620	SPRY4	808.016	2110.59	1.38519	0.000254475	0.00778424
OK	chr14:55595935-55612148	LGALS3	3926.16	10193.2	1.37641	5.81e-05	0.00245019
OK	chr17:1665259-1680859	SERPINF1	308.017	799.445	1.37599	0.00195667	0.0364867
OK	chr9:111934254-112083244	EPB41L4B	777.426	2015.72	1.37452	0.000281802	0.00850802
OK	chr6:36644237-36655116	CDKN1A	19765.8	51230.3	1.37399	3.89e-05	0.00178623
OK	chr1:235824331-236030227	LYST	600.211	1553.11	1.37162	0.000466362	0.0124796
OK	chr2:29320542-29397581	CLIP4	1724.68	4456.7	1.36965	0.000105402	0.00387339
OK	chr5:65892176-66465423	MAST4	565.401	1458.25	1.36689	0.000567705	0.0144988
OK	chr8:74206837-74237520	RDH10	1083.33	2791	1.36531	0.00021209	0.00674164
OK	chr19:926037-972803	ARID3A	970.464	2498.92	1.36456	0.000244016	0.00753527
OK	chr14:59655381-59838123	DAAM1	1100.21	2832.17	1.36413	0.000308474	0.00906066
OK	chr6:80341000-80413369	SH3BGRL2	293.249	754.522	1.36344	0.00249908	0.0428602
OK	chr2:220415450-220436268	OBSL1	1689.87	4341.19	1.36118	0.00300742	0.0492434
OK	chr20:54933983-54943718	FAM210B	2049.58	5265.03	1.36111	9.42e-05	0.00356699
OK	chrX:67262186-67653299	OPHN1	379.747	973.271	1.3578	0.0016504	0.0322635
OK	chr20:62375021-62436856	ZBTB46	289.029	739.658	1.35564	0.00272674	0.0458968
OK	chr15:85923847-86292589	AKAP13	7699.36	19681.4	1.35402	0.000391456	0.0108505
OK	chrX:68048840-68062006	EFNB1	1063.29	2716.12	1.35301	0.000333634	0.00957459
OK	chr5:149675909-149682525	ARSI	1214.13	3100.83	1.35272	0.00294282	0.0485282
OK	chr3:16926452-17132098	PLCL2	621.308	1586.76	1.35271	0.000514973	0.0133621
OK	chr5:40841410-40855456	CARD6	515.823	1317.21	1.35254	0.000821442	0.0189823
OK	chr2:46524541-46613842	EPAS1	20417.7	51967.1	1.34778	4.91e-05	0.0021613
OK	chr17:76849059-76921472	TIMP2	17547.5	44636.3	1.34695	4.95e-05	0.0021613
OK	chr12:3186521-3395730	TSPAN9	2908.23	7384	1.34426	8.92e-05	0.00344212
OK	chr17:33570086-33594761	SLFN5	1316.46	3334.59	1.34085	0.000201217	0.00645922
OK	chr1:228395831-228566575	OBSCN	1867.09	4724.37	1.33933	0.00013416	0.004758
OK	chr9:35104118-35115893	FAM214B	1457.81	3687.65	1.3389	0.000184284	0.00604962
OK	chr11:64620199-64647185	EHD1	7059.07	17838.4	1.33744	0.000622651	0.0154966
OK	chr19:14142552-14163717	IL27RA	690.928	1745.66	1.33716	0.000493654	0.0129121
OK	chr1:228780394-228882416	RHOU	1086.5	2741.06	1.33505	0.000310708	0.00910979
OK	chr7:106809406-106842974	HBP1	1751.05	4392.69	1.32688	0.000160321	0.00545933
OK	chr1:32830705-32860062	BSDC1	2184.6	5467.44	1.3235	0.000137055	0.00480818
OK	chr5:162864577-162872022	CCNG1	3874.47	9671.07	1.31968	9.92e-05	0.00370476
OK	chr6:149887528-149912067	GINM1	1518.99	3788.45	1.3185	0.00022264	0.00700842
OK	chr7:99752043-99756302	C7orf43	783.755	1947.06	1.31282	0.000588732	0.0149185
OK	chr15:55647421-55700708	CCPG1	429.325	1064.67	1.31027	0.00172005	0.0332209
OK	chr4:8201060-8242830	SH3TC1	578.059	1430.98	1.30771	0.00102459	0.022411
OK	chr2:192542798-192553248	NABP1	839.662	2076.99	1.30661	0.000518785	0.0134182
OK	chr1:151032151-151040973	MLLT11	5279.53	13009.6	1.30109	0.000107163	0.00392036
OK	chr3:56761446-57113336	ARHGEF3	483.122	1190.04	1.30055	0.00149836	0.0300468
OK	chr17:72427667-72443568	GPRC5C	2017.93	4969.93	1.30035	0.000187246	0.00611959
OK	chr1:172501489-172580975	SUCO	1760.55	4324.22	1.29642	0.000222448	0.00700842
OK	chr5:39371776-39425335	DAB2	2002.11	4908.96	1.2939	0.000241713	0.00749264
OK	chr1:6526152-6580121	PLEKHG5	561.181	1374.87	1.29275	0.00113419	0.0242722
OK	chr10:29746277-30024730	SVIL	4886.07	11954.5	1.29081	0.00174664	0.0336544
OK	chr5:131817301-131826465	IRF1	1764.77	4294.1	1.28288	0.000311838	0.00912647
OK	chr5:112312407-112357892	DCP2	936.708	2277.29	1.28165	0.000599458	0.0150961
OK	chr10:102790996-102800998	SFXN3	2802.74	6810.42	1.28091	0.00261302	0.0445366
OK	chr16:4560677-4588816	CDIP1	702.531	1704.81	1.27898	0.0010351	0.0225376
OK	chrX:20024831-20135114	MAP7D2	1184.6	2872.71	1.27802	0.000433802	0.0118226
OK	chr11:45115564-45246639	PRDM11	734.177	1779.38	1.27717	0.000815573	0.0189248
OK	chr9:34398182-34458568	FAM219A	2094.94	5075.27	1.27658	0.000235073	0.00732683
OK	chr1:160965001-160991133	F11R	4396.62	10638.7	1.27486	0.000768409	0.0180365
OK	chr15:59063393-59149734	FAM63B	526.371	1267.42	1.26775	0.00186177	0.0352389
OK	chr2:91824709-91847975	LOC654342	462.025	1111.24	1.26612	0.00201866	0.0371781
OK	chr1:41086352-41131324	RIMS3	575.949	1381.03	1.26173	0.00250497	0.0428749
OK	chr16:68279247-68294961	PLA2G15	879.746	2108.07	1.26076	0.00076108	0.0179423
OK	chr22:38302155-38338465	MICALL1	2757.38	6573	1.25325	0.000278763	0.00844765
OK	chr9:130493803-130497628	TOR2A	484.177	1154.09	1.25315	0.00239907	0.0414996
OK	chr2:26915581-26954066	KCNK3	463.08	1102.25	1.25111	0.00235481	0.0411647
OK	chr22:38597939-38612517	MAFF	1005.27	2389.86	1.24934	0.000671739	0.0164076
OK	chr2:127805599-127864903	BIN1	1061.18	2517.64	1.2464	0.000744532	0.0176289
OK	chr8:61591324-61780586	CHD7	2377.64	5636.8	1.24535	0.000362633	0.0102261
OK	chr18:7567314-8406859	PTPRM	5508.44	13043.7	1.24363	0.000235462	0.00732683
OK	chr10:81142083-81205383	ZCCHC24	1168.78	2760.43	1.23989	0.000685246	0.0166374
OK	chr9:127539437-127577170	OLFML2A	2854.43	6740.15	1.23958	0.000299906	0.00890561
OK	chr11:117156402-117186972	BACE1	948.312	2229.95	1.23358	0.000859354	0.0195497
OK	chr17:27952957-28257246	SSH2	1764.77	4147.99	1.23294	0.000473522	0.0125316
OK	chrX:99882105-99892101	TSPAN6	1395.57	3276.88	1.23147	0.000582786	0.0148048
OK	chr14:73436153-73493920	ZFYVE1	1011.6	2374.7	1.2311	0.000877578	0.0198531
OK	chr2:220403669-220408487	CHPF	2362.87	5518.92	1.22385	0.000472764	0.0125316
OK	chr3:196728612-196756687	MFI2	5136.07	11988.1	1.22287	0.000291349	0.00868327
OK	chr16:20869396-20911561	DCUN1D3	495.78	1155.63	1.2209	0.00304541	0.049516
OK	chr9:37510889-37576250	FBXO10	983.122	2291.28	1.22071	0.00151375	0.0302062
OK	chr11:2629558-2721228	KCNQ1OT1	2756.33	6383.12	1.21151	0.000397542	0.0109818
OK	chr6:3224495-3227968	TUBB2B	779.535	1803.23	1.2099	0.00161033	0.0317049
OK	chr15:52311411-52358462	MAPK6	8429.32	19489.4	1.2092	0.000280502	0.00848452
OK	chr3:105377109-105587887	CBLB	1135.02	2616.82	1.2051	0.000999859	0.0220064
OK	chr17:53828340-53854748	PCTP	1829.11	4216	1.20473	0.000705385	0.0169715
OK	chr14:50999800-51099784	ATL1	661.392	1521.42	1.20184	0.00192377	0.0359997
OK	chr4:39529459-39596327	UGDH-AS1	3821.73	8779.26	1.19988	0.00197574	0.0367185
OK	chr1:233749750-233808258	KCNK1	595.991	1365.43	1.19599	0.00276723	0.0463861
OK	chr21:18885224-18965897	CXADR	981.012	2239.45	1.1908	0.00138959	0.0283033
OK	chr9:101569981-101612363	GALNT12	578.059	1318.74	1.18988	0.00307686	0.0498777
OK	chr5:102201527-102366808	PAM	1795.36	4091.17	1.18824	0.000706318	0.0169715
OK	chr13:41129801-41240734	FOXO1	722.573	1646.5	1.18818	0.00193458	0.0361604
OK	chr17:70117161-70122560	SOX9	1266.88	2881.56	1.18557	0.00117	0.0248423
OK	chr16:19179638-19278554	SYT17	941.983	2137.99	1.18248	0.00139611	0.0283108
OK	chrX:106956452-107019017	TSC22D3	964.135	2179.42	1.17664	0.00165478	0.0322673
OK	chr3:149036285-149051548	TM4SF18	1898.73	4287.26	1.17502	0.000894011	0.0201686
OK	chr14:71108504-71142077	TTC9	795.358	1795.77	1.17492	0.00210342	0.0382597
OK	chr1:184659625-184724041	EDEM3	1832.28	4135.5	1.17442	0.000823894	0.0189823
OK	chrX:46458686-46618607	SLC9A7	3819.62	8612.7	1.17304	0.000512675	0.0133452
OK	chr3:187439165-187463513	BCL6	636.076	1431.68	1.17044	0.00278329	0.0465592
OK	chr5:173315331-173387313	CPEB4	1908.23	4289.47	1.16857	0.000930252	0.0207556
OK	chr16:11762289-11773015	SNN	1396.62	3133.96	1.16604	0.00107447	0.0232702
OK	chr1:28099694-28150963	STX12	1075.95	2414.07	1.16586	0.00168403	0.0326807
OK	chr19:32896655-32976799	DPY19L3	1429.32	3205.21	1.16508	0.00122176	0.0257059
OK	chrX:134021662-134049297	MOSPD1	661.392	1481.65	1.16363	0.00288005	0.047833
OK	chr21:30677560-30734217	BACH1	1317.51	2947.32	1.16159	0.00133095	0.0274696
OK	chr11:72465774-72504750	STARD10	866.033	1931.82	1.15747	0.00235263	0.0411647
OK	chr22:18121350-18213621	BCL2L13	3372.36	7516.18	1.15624	0.000734218	0.0174867
OK	chr5:75911307-75919259	F2RL2	2681.43	5957.17	1.15162	0.00086986	0.0197334
OK	chr19:54494403-54515920	CACNG6	1316.46	2916.05	1.14736	0.00148971	0.0299101
OK	chr15:64457716-64648442	CSNK1G1	3738.39	8269.47	1.14538	0.000785046	0.0183739
OK	chr12:10365489-10375724	GABARAPL1	6591.77	14538.2	1.14111	0.000623101	0.0154966
OK	chr3:141205926-141331197	RASA2	827.004	1823.11	1.14043	0.00295249	0.0486382
OK	chr4:185548850-185570629	CASP3	870.253	1915.8	1.13844	0.00239542	0.0414807
OK	chr4:38665790-38703129	KLF3	2148.73	4725.63	1.13702	0.00114093	0.0243843
OK	chrX:109437414-109683461	AMMECR1	978.902	2151.32	1.13599	0.00245458	0.0422349
OK	chrX:100878120-100882831	ARMCX3	1638.18	3593.83	1.13343	0.0015466	0.0306188
OK	chr20:44519591-44527458	CTSA	6060.12	13289.9	1.13291	0.000739002	0.0175491
OK	chr2:175212878-175260443	CIR1	1171.94	2569.65	1.13267	0.00188341	0.0354486
OK	chr9:114659206-114695433	UGCG	1027.43	2251.88	1.1321	0.00235359	0.0411647
OK	chr11:7534996-7674996	PPFIBP2	2104.43	4570.56	1.11894	0.0015027	0.0300596
OK	chr9:91933388-91974578	SECISBP2	1522.15	3302.98	1.11765	0.00182878	0.0349519
OK	chr3:9975524-9987097	CRELD1	1147.68	2487.3	1.11586	0.00245871	0.0422613
OK	chr2:47129009-47168994	MCFD2	15615	33644.3	1.10743	0.000815423	0.0189248
OK	chrX:129139164-129192058	BCORL1	1717.3	3699.2	1.10707	0.00167806	0.0326119
OK	chr11:1773982-1785222	CTSD	17363.9	37395.4	1.10677	0.000727152	0.0173949
OK	chr14:68213237-68283306	ZFYVE26	1806.96	3874.86	1.10058	0.00266158	0.0449866
OK	chr17:17942611-17971718	GID4	1244.73	2665.03	1.09832	0.00231205	0.0408117
OK	chr11:130318869-130346539	ADAMTS15	1470.46	3145.02	1.0968	0.00200609	0.0371551
OK	chr3:183637724-183735727	ABCC5	1619.2	3462.05	1.09635	0.00196731	0.0366037
OK	chr22:20861886-20941919	MED15	2922.99	6245.22	1.0953	0.00146776	0.0295792
OK	chr11:101981192-102104154	YAP1	3254.22	6934.73	1.09153	0.00134314	0.027651
OK	chr9:114803061-114937577	SUSD1	1680.38	3575.22	1.08925	0.00191523	0.0359226
OK	chr17:42422491-42430470	GRN	12188.8	25909.5	1.08792	0.00103267	0.0225149
OK	chr5:72251808-72386349	FCHO2	1136.08	2406.6	1.08294	0.00302869	0.0494606
OK	chr20:34894245-35157040	DLGAP4	5379.74	11349.4	1.07701	0.00255826	0.0436949
OK	chr19:4838346-4867780	PLIN3	6853.37	14392.3	1.07042	0.0013734	0.0281668
OK	chr14:69254372-69262960	ZFP36L1	15063.3	31627.4	1.07014	0.00124472	0.0261214
OK	chr7:98625058-98741743	SMURF1	3513.71	7352.47	1.06523	0.00183334	0.0349519
OK	chr6:30644166-30655672	PPP1R18	3417.72	7138.97	1.06268	0.00183833	0.0350059
OK	chr10:124134094-124191871	PLEKHA1	3098.1	6460.14	1.06018	0.00184663	0.035102
OK	chr4:109571741-109588978	OSTC	1940.93	4025.27	1.05234	0.00296705	0.0488286
OK	chr3:49158547-49170599	LAMB2	6488.39	13435	1.05006	0.00151823	0.0302214
OK	chr12:50184929-50222208	NCKAP5L	1804.85	3737.15	1.05006	0.00275263	0.0462422
OK	chr1:52373628-52456436	RAB3B	4397.68	9096.91	1.04863	0.00190207	0.0357585
OK	chr12:50135293-50158717	TMBIM6	31732.1	65549	1.04663	0.001394	0.0283033
OK	chr16:70413338-70472991	ST3GAL2	1876.58	3876.36	1.0466	0.00271664	0.0457743
OK	chr2:33172369-33624575	LTBP1	4969.41	10247.8	1.04416	0.00171201	0.0331051
OK	chr3:8543493-8609811	LMCD1	2895.57	5952	1.03953	0.00239247	0.0414737
OK	chr2:121010414-121052286	RALB	5349.15	10971.7	1.0364	0.0019509	0.0364234
OK	chr11:75273101-75283849	SERPINH1	9735.23	19727.5	1.01892	0.00225384	0.0402298
OK	chr17:73028662-73061984	KCTD2	2644.51	5353.83	1.01757	0.00297455	0.0489024
OK	chr19:40953691-40971725	BLVRB	10824.9	21908.7	1.01715	0.00208734	0.0380096
OK	chr6:36410544-36458920	KCTD20	5712.02	11549	1.0157	0.00234092	0.0411037
OK	chr12:74931551-74935232	ATXN7L3B	3154.01	6374.83	1.0152	0.00276411	0.0463816
OK	chr6:160390131-160527583	IGF2R	8610.76	17345.6	1.01036	0.0021966	0.039512
OK	chr14:23067147-23081265	ABHD4	8511.6	17098.4	1.00636	0.0023569	0.0411647
OK	chr10:104404252-104418076	TRIM8	3170.88	6363.56	1.00495	0.00300695	0.0492434

## Sheet: Up Gene GO
Category	Term	Count	%	PValue	Genes	List Total	Pop Hits	Pop Total	Fold Enrichment	Bonferroni	Benjamini	FDR
GOTERM_BP_FAT	GO:0008285~negative regulation of cell proliferation	20	0.588062	0.000173088	PTPRM, IGFBP6, TGFBR2, CDK6, BDKRB2, TIMP2, CXADR, SESN1, TRIB1, TNFRSF9, CASP3, CBLB, CDKN1A, BTG2, EREG, APOE, CD274, TGFBR3, BCL6, ENG	279	361	13528	2.68629	0.277661	0.277661	0.295015
GOTERM_BP_FAT	GO:0007167~enzyme linked receptor protein signaling pathway	19	0.558659	0.000255338	PLAT, BAIAP2, ARID5B, FST, TGFBR2, FOXO1, DUSP22, BDKRB2, IL31RA, FOS, EIF4EBP2, EREG, HBEGF, TGFBR3, SMURF1, IGFBP1, FGF1, ENG, PLEKHA1	279	342	13528	2.69375	0.381119	0.21331	0.434916
GOTERM_BP_FAT	GO:0050865~regulation of cell activation	13	0.382241	0.000268578	CD83, CASP3, CDKN1A, CBLB, IL27RA, APOE, EFNB1, IL4R, CD274, TGFBR2, BCL6, EBI3, IL31RA	279	175	13528	3.60193	0.396329	0.154851	0.457418
GOTERM_BP_FAT	GO:0042127~regulation of cell proliferation	32	0.9409	0.000380071	IGFBP6, PTGS1, FOXO1, BDKRB2, SOX9, CXADR, TIMP2, SESN1, TRIB1, IL31RA, CASP3, APOE, BCL6, FGF1, EBI3, PTPRM, EFNB1, TGFBR2, DUSP22, CDK6, SPARC, TNFRSF9, CDKN1A, CBLB, BTG2, EREG, GRN, CD274, MDM2, TGFBR3, HBEGF, ENG	279	787	13528	1.97154	0.51046	0.163536	0.646724
GOTERM_BP_FAT	GO:0032535~regulation of cellular component size	16	0.47045	0.000493146	SHROOM2, SPTBN5, LIMK1, RICTOR, CCNG1, DAB2, CDC42EP2, CDKN1A, LAMB2, ARPC3, HBEGF, TGFBR3, BCL6, IGFBP1, DCUN1D3, EMP1	279	271	13528	2.86273	0.604201	0.169203	0.83837
GOTERM_BP_FAT	GO:0002694~regulation of leukocyte activation	12	0.352837	0.000640282	CD83, CDKN1A, CASP3, CBLB, IL27RA, EFNB1, IL4R, CD274, TGFBR2, BCL6, EBI3, IL31RA	279	166	13528	3.50512	0.699851	0.181743	1.08722
GOTERM_BP_FAT	GO:0046634~regulation of alpha-beta T cell activation	6	0.176419	0.000790889	CD83, CBLB, IL4R, TGFBR2, BCL6, EBI3	279	36	13528	8.08124	0.773875	0.191344	1.34134
GOTERM_BP_FAT	GO:0051249~regulation of lymphocyte activation	11	0.323434	0.000964726	CD83, CDKN1A, CASP3, CBLB, IL27RA, EFNB1, IL4R, CD274, TGFBR2, BCL6, EBI3	279	148	13528	3.6038	0.836933	0.20284	1.63389
GOTERM_BP_FAT	GO:0002684~positive regulation of immune system process	14	0.411644	0.00130621	IRAK2, IL27RA, EFNB1, TGFBR2, SERPING1, AQP3, CD83, CBLB, LAT2, CDKN1A, EREG, IL4R, BCL6, EBI3	279	238	13528	2.8522	0.914221	0.238821	2.20619
GOTERM_BP_FAT	GO:0050866~negative regulation of cell activation	7	0.205822	0.00153637	CASP3, CBLB, APOE, IL4R, CD274, BCL6, IL31RA	279	61	13528	5.56413	0.944372	0.250918	2.59015
GOTERM_BP_FAT	GO:0002683~negative regulation of immune system process	8	0.235225	0.00157368	CASP3, CBLB, IL27RA, IL4R, CD274, BCL6, SERPING1, IL31RA	279	83	13528	4.67349	0.948144	0.235876	2.65226
GOTERM_BP_FAT	GO:0010033~response to organic substance	28	0.823287	0.00190409	MCL1, PTGS1, FOXO1, OXTR, EDEM3, AQP1, SERPINH1, LIN28B, TRIB1, FOS, CASP3, EIF4EBP2, APOE, COL6A2, CREB3L1, IRAK2, BAIAP2, TGFBR2, PTPRN, HDAC5, CD83, CDKN1A, BTG2, SMPD1, TGFBR3, IGFBP1, ABCC5, DNAJB5	279	721	13528	1.88301	0.972158	0.25802	3.20064
GOTERM_BP_FAT	GO:0001944~vasculature development	14	0.411644	0.00209311	PLAT, RECK, EPAS1, TGFBR2, MMP19, FOXO1, ZFP36L1, TCF21, CHD7, EREG, APOE, TGFBR3, FGF1, ENG	279	251	13528	2.70448	0.980495	0.261291	3.51305
GOTERM_BP_FAT	GO:0050863~regulation of T cell activation	9	0.264628	0.00284309	CD83, CASP3, CBLB, EFNB1, IL4R, CD274, TGFBR2, BCL6, EBI3	279	117	13528	3.7298	0.995251	0.317591	4.74328
GOTERM_BP_FAT	GO:0009611~response to wounding	22	0.646869	0.003085	PLAT, F2RL2, IRAK2, F11R, TGFBR2, SERPING1, BDKRB2, MDK, PLAUR, HDAC5, FOS, CASP3, TNFRSF1B, HRH1, LAMB2, EREG, IL1RAP, TFPI, HBEGF, IGFBP1, ENG, SYT17	279	530	13528	2.01269	0.99699	0.320939	5.13694
GOTERM_BP_FAT	GO:0060021~palate development	5	0.147016	0.00398921	CHD7, ARID5B, TGFBR2, TGFBR3, PLEKHA1	279	32	13528	7.57616	0.999453	0.374635	6.59484
GOTERM_BP_FAT	GO:0035023~regulation of Rho protein signal transduction	8	0.235225	0.00427798	ARHGEF3, OBSCN, FICD, STMN3, PLEKHG5, AKAP13, BCL6, RICTOR	279	99	13528	3.91818	0.999683	0.377403	7.05597
GOTERM_BP_FAT	GO:0001568~blood vessel development	13	0.382241	0.00480399	PLAT, RECK, EPAS1, TGFBR2, MMP19, FOXO1, ZFP36L1, CHD7, EREG, APOE, TGFBR3, FGF1, ENG	279	245	13528	2.5728	0.999882	0.3951	7.89046
GOTERM_BP_FAT	GO:0007507~heart development	12	0.352837	0.00494462	HDAC5, CASP3, CHD7, CASP7, VANGL2, TGFBR2, TGFBR3, OXTR, OBSL1, SOX9, CXADR, ENG	279	215	13528	2.70628	0.99991	0.387502	8.11236
GOTERM_BP_FAT	GO:0030198~extracellular matrix organization	8	0.235225	0.00560024	RECK, LGALS3, CRISPLD2, SMOC1, COL6A2, OLFML2A, SERPINH1, ENG	279	104	13528	3.7298	0.999974	0.409993	9.14025
GOTERM_BP_FAT	GO:0042060~wound healing	11	0.323434	0.00616969	PLAT, F2RL2, EREG, TGFBR2, TFPI, HBEGF, SERPING1, IGFBP1, ENG, SYT17, PLAUR	279	191	13528	2.79247	0.999991	0.42521	10.0242
GOTERM_BP_FAT	GO:0002695~negative regulation of leukocyte activation	6	0.176419	0.00619346	CASP3, CBLB, IL4R, CD274, BCL6, IL31RA	279	57	13528	5.10394	0.999991	0.411761	10.061
GOTERM_BP_FAT	GO:0007169~transmembrane receptor protein tyrosine kinase signaling pathway	12	0.352837	0.00668677	PLAT, EIF4EBP2, EREG, BAIAP2, ARID5B, HBEGF, FOXO1, BDKRB2, IGFBP1, FGF1, IL31RA, PLEKHA1	279	224	13528	2.59754	0.999997	0.421961	10.8199
GOTERM_BP_FAT	GO:0030036~actin cytoskeleton organization	12	0.352837	0.00712474	CDC42EP2, PLEK2, SPTBN5, LIMK1, SSH2, OPHN1, OBSL1, BCL6, RICTOR, DAAM1, RHOU, TMOD1	279	226	13528	2.57456	0.999999	0.428679	11.4887
GOTERM_BP_FAT	GO:0050670~regulation of lymphocyte proliferation	7	0.205822	0.0071861	CDKN1A, CASP3, CBLB, EFNB1, CD274, BCL6, EBI3	279	83	13528	4.0893	0.999999	0.418449	11.582
GOTERM_BP_FAT	GO:0032944~regulation of mononuclear cell proliferation	7	0.205822	0.00760909	CDKN1A, CASP3, CBLB, EFNB1, CD274, BCL6, EBI3	279	84	13528	4.04062	0.999999	0.424206	12.2228
GOTERM_BP_FAT	GO:0070663~regulation of leukocyte proliferation	7	0.205822	0.00760909	CDKN1A, CASP3, CBLB, EFNB1, CD274, BCL6, EBI3	279	84	13528	4.04062	0.999999	0.424206	12.2228
GOTERM_BP_FAT	GO:0008361~regulation of cell size	11	0.323434	0.0103212	CDKN1A, DAB2, LAMB2, LIMK1, TGFBR3, HBEGF, BCL6, IGFBP1, DCUN1D3, CCNG1, EMP1	279	206	13528	2.58914	1	0.514224	16.2284
GOTERM_BP_FAT	GO:0050868~negative regulation of T cell activation	5	0.147016	0.0105827	CASP3, CBLB, IL4R, CD274, BCL6	279	42	13528	5.77232	1	0.510299	16.6055
GOTERM_BP_FAT	GO:0030029~actin filament-based process	12	0.352837	0.0112316	CDC42EP2, PLEK2, SPTBN5, LIMK1, SSH2, OPHN1, OBSL1, BCL6, RICTOR, DAAM1, RHOU, TMOD1	279	241	13528	2.41431	1	0.51898	17.534
GOTERM_BP_FAT	GO:0046637~regulation of alpha-beta T cell differentiation	4	0.117612	0.0141347	CD83, IL4R, TGFBR2, BCL6	279	25	13528	7.75799	1	0.590008	21.5705
GOTERM_BP_FAT	GO:0043434~response to peptide hormone stimulus	9	0.264628	0.014271	HDAC5, EIF4EBP2, BTG2, BAIAP2, OXTR, FOXO1, IGFBP1, PTPRN, ABCC5	279	154	13528	2.83368	1	0.581566	21.7554
GOTERM_BP_FAT	GO:0051251~positive regulation of lymphocyte activation	7	0.205822	0.0148569	CD83, CDKN1A, EFNB1, IL4R, TGFBR2, BCL6, EBI3	279	97	13528	3.49909	1	0.584771	22.5455
GOTERM_BP_FAT	GO:0046635~positive regulation of alpha-beta T cell activation	4	0.117612	0.0157401	CD83, IL4R, TGFBR2, EBI3	279	26	13528	7.45961	1	0.594794	23.7221
GOTERM_BP_FAT	GO:0002828~regulation of T-helper 2 type immune response	3	0.0882094	0.0169823	IL27RA, IL4R, BCL6	279	10	13528	14.5462	1	0.611935	25.3486
GOTERM_BP_FAT	GO:0032868~response to insulin stimulus	7	0.205822	0.0170413	HDAC5, EIF4EBP2, BAIAP2, FOXO1, IGFBP1, PTPRN, ABCC5	279	100	13528	3.39412	1	0.602579	25.4251
GOTERM_BP_FAT	GO:0032989~cellular component morphogenesis	16	0.47045	0.0174281	SHROOM2, PTPRM, ATL1, BAIAP2, EFNB1, VANGL2, SOX9, HOXA1, DAB2, LAMB2, OPHN1, TGFBR3, OBSL1, SEMA3B, BCL6, TMOD1	279	397	13528	1.95415	1	0.600551	25.9244
GOTERM_BP_FAT	GO:0032319~regulation of Rho GTPase activity	4	0.117612	0.0192465	FICD, STMN3, BCL6, RICTOR	279	28	13528	6.92678	1	0.627283	28.2297
GOTERM_BP_FAT	GO:0007178~transmembrane receptor protein serine/threonine kinase signaling pathway	7	0.205822	0.0194373	FOS, FST, TGFBR2, TGFBR3, DUSP22, SMURF1, ENG	279	103	13528	3.29526	1	0.621139	28.4676
GOTERM_BP_FAT	GO:0009725~response to hormone stimulus	15	0.441047	0.019634	BAIAP2, PTGS1, TGFBR2, OXTR, FOXO1, AQP1, PTPRN, HDAC5, FOS, CDKN1A, EIF4EBP2, BTG2, TGFBR3, IGFBP1, ABCC5	279	367	13528	1.98178	1	0.615329	28.7122
GOTERM_BP_FAT	GO:0060324~face development	3	0.0882094	0.0204776	CHD7, ARID5B, PLEKHA1	279	11	13528	13.2239	1	0.621644	29.7519
GOTERM_BP_FAT	GO:0046636~negative regulation of alpha-beta T cell activation	3	0.0882094	0.0204776	CBLB, IL4R, BCL6	279	11	13528	13.2239	1	0.621644	29.7519
GOTERM_BP_FAT	GO:0007398~ectoderm development	10	0.294031	0.021939	LAMB3, CASP3, LAMA3, EREG, FST, CRABP2, UGCG, SMURF1, SOX9, EMP1	279	199	13528	2.43656	1	0.638191	31.5195
GOTERM_BP_FAT	GO:0002696~positive regulation of leukocyte activation	7	0.205822	0.0220533	CD83, CDKN1A, EFNB1, IL4R, TGFBR2, BCL6, EBI3	279	106	13528	3.202	1	0.631261	31.656
GOTERM_BP_FAT	GO:0030855~epithelial cell differentiation	8	0.235225	0.0230381	F11R, TCF21, CASP3, LAMA3, EREG, DHRS9, ENG, EMP1	279	137	13528	2.83138	1	0.638861	32.8212
GOTERM_BP_FAT	GO:0060541~respiratory system development	7	0.205822	0.0239235	TCF21, CHD7, EPAS1, CRISPLD2, TMBIM6, TGFBR2, FGF1	279	108	13528	3.14271	1	0.64444	33.8528
GOTERM_BP_FAT	GO:0051250~negative regulation of lymphocyte activation	5	0.147016	0.0247213	CASP3, CBLB, IL4R, CD274, BCL6	279	54	13528	4.48958	1	0.648387	34.7695
GOTERM_BP_FAT	GO:0042981~regulation of apoptosis	26	0.764481	0.0255052	OBSCN, ARHGEF3, MCL1, TMBIM6, AKAP13, FOXO1, BDKRB2, CARD6, SOX9, BCL2L13, PRKCE, IL31RA, TNFRSF9, CASP3, CDKN1A, BTG2, APOE, BBC3, IGF2R, LYST, PLEKHG5, SMPD1, BCL6, DCUN1D3, BMF, TP53INP1	279	804	13528	1.568	1	0.65193	35.6587
GOTERM_BP_FAT	GO:0050867~positive regulation of cell activation	7	0.205822	0.0269234	CD83, CDKN1A, EFNB1, IL4R, TGFBR2, BCL6, EBI3	279	111	13528	3.05777	1	0.66416	37.2383
GOTERM_BP_FAT	GO:0043067~regulation of programmed cell death	26	0.764481	0.0279535	OBSCN, ARHGEF3, MCL1, TMBIM6, AKAP13, FOXO1, BDKRB2, CARD6, SOX9, BCL2L13, PRKCE, IL31RA, TNFRSF9, CASP3, CDKN1A, BTG2, APOE, BBC3, IGF2R, LYST, PLEKHG5, SMPD1, BCL6, DCUN1D3, BMF, TP53INP1	279	812	13528	1.55255	1	0.670391	38.3627
GOTERM_BP_FAT	GO:0010941~regulation of cell death	26	0.764481	0.0292357	OBSCN, ARHGEF3, MCL1, TMBIM6, AKAP13, FOXO1, BDKRB2, CARD6, SOX9, BCL2L13, PRKCE, IL31RA, TNFRSF9, CASP3, CDKN1A, BTG2, APOE, BBC3, IGF2R, LYST, PLEKHG5, SMPD1, BCL6, DCUN1D3, BMF, TP53INP1	279	815	13528	1.54684	1	0.679481	39.7358
GOTERM_BP_FAT	GO:0030336~negative regulation of cell migration	5	0.147016	0.029452	HDAC5, PTPRM, APOE, TGFBR3, TRIB1	279	57	13528	4.25329	1	0.674839	39.9646
GOTERM_BP_FAT	GO:0000904~cell morphogenesis involved in differentiation	11	0.323434	0.0295524	HOXA1, DAB2, PTPRM, LAMB2, ATL1, BAIAP2, EFNB1, TGFBR3, OPHN1, SEMA3B, SOX9	279	244	13528	2.18591	1	0.66886	40.0704
GOTERM_BP_FAT	GO:0043065~positive regulation of apoptosis	16	0.47045	0.0325116	ARHGEF3, OBSCN, AKAP13, BCL2L13, PRKCE, TNFRSF9, CASP3, CDKN1A, BBC3, APOE, LYST, PLEKHG5, SMPD1, BCL6, DCUN1D3, TP53INP1	279	430	13528	1.80418	1	0.697089	43.1143
GOTERM_BP_FAT	GO:0060322~head development	3	0.0882094	0.0325399	CHD7, ARID5B, PLEKHA1	279	14	13528	10.3902	1	0.690506	43.1426
GOTERM_BP_FAT	GO:0010596~negative regulation of endothelial cell migration	3	0.0882094	0.0325399	HDAC5, PTPRM, APOE	279	14	13528	10.3902	1	0.690506	43.1426
GOTERM_BP_FAT	GO:0000902~cell morphogenesis	14	0.411644	0.0327798	SHROOM2, PTPRM, ATL1, EFNB1, BAIAP2, VANGL2, SOX9, HOXA1, DAB2, LAMB2, OPHN1, TGFBR3, BCL6, SEMA3B	279	356	13528	1.90681	1	0.686429	43.3828
GOTERM_BP_FAT	GO:0006917~induction of apoptosis	13	0.382241	0.0328917	TNFRSF9, ARHGEF3, OBSCN, CDKN1A, CASP3, APOE, BBC3, LYST, PLEKHG5, AKAP13, BCL2L13, PRKCE, TP53INP1	279	320	13528	1.9698	1	0.68101	43.4945
GOTERM_BP_FAT	GO:0006469~negative regulation of protein kinase activity	6	0.176419	0.0334081	CDKN1A, CASP3, APOE, DUSP22, SPRY4, TRIB1	279	87	13528	3.34396	1	0.680217	44.0073
GOTERM_BP_FAT	GO:0012502~induction of programmed cell death	13	0.382241	0.0336653	TNFRSF9, ARHGEF3, OBSCN, CDKN1A, CASP3, APOE, BBC3, LYST, PLEKHG5, AKAP13, BCL2L13, PRKCE, TP53INP1	279	321	13528	1.96367	1	0.676606	44.261
GOTERM_BP_FAT	GO:0043068~positive regulation of programmed cell death	16	0.47045	0.0339416	ARHGEF3, OBSCN, AKAP13, BCL2L13, PRKCE, TNFRSF9, CASP3, CDKN1A, BBC3, APOE, LYST, PLEKHG5, SMPD1, BCL6, DCUN1D3, TP53INP1	279	433	13528	1.79168	1	0.67329	44.5324
GOTERM_BP_FAT	GO:0007179~transforming growth factor beta receptor signaling pathway	5	0.147016	0.0346832	FOS, TGFBR2, TGFBR3, DUSP22, ENG	279	60	13528	4.04062	1	0.675082	45.2548
GOTERM_BP_FAT	GO:0040007~growth	9	0.264628	0.0354411	LAMB2, EREG, ARID5B, TGFBR3, IGFBP1, CCNG1, EMP1, PLAUR, PLEKHA1	279	183	13528	2.38463	1	0.676981	45.9837
GOTERM_BP_FAT	GO:0010942~positive regulation of cell death	16	0.47045	0.0354802	ARHGEF3, OBSCN, AKAP13, BCL2L13, PRKCE, TNFRSF9, CASP3, CDKN1A, BBC3, APOE, LYST, PLEKHG5, SMPD1, BCL6, DCUN1D3, TP53INP1	279	435	13528	1.78345	1	0.671352	46.0211
GOTERM_BP_FAT	GO:0007010~cytoskeleton organization	16	0.47045	0.036027	TPPP3, PLEK2, STMN3, SPTBN5, LIMK1, SSH2, RICTOR, DAAM1, RHOU, CDC42EP2, APOE, SVIL, OPHN1, OBSL1, BCL6, TMOD1	279	436	13528	1.77936	1	0.671101	46.541
GOTERM_BP_FAT	GO:0008544~epidermis development	9	0.264628	0.0363846	LAMB3, CASP3, LAMA3, EREG, FST, CRABP2, UGCG, SOX9, EMP1	279	184	13528	2.37167	1	0.668928	46.8785
GOTERM_BP_FAT	GO:0040013~negative regulation of locomotion	5	0.147016	0.0365391	HDAC5, PTPRM, APOE, TGFBR3, TRIB1	279	61	13528	3.97438	1	0.664742	47.0237
GOTERM_BP_FAT	GO:0008064~regulation of actin polymerization or depolymerization	5	0.147016	0.0365391	SHROOM2, CDC42EP2, SPTBN5, ARPC3, RICTOR	279	61	13528	3.97438	1	0.664742	47.0237
GOTERM_BP_FAT	GO:0043370~regulation of CD4-positive, alpha beta T cell differentiation	3	0.0882094	0.0370456	CD83, IL4R, BCL6	279	15	13528	9.69749	1	0.664202	47.4971
GOTERM_BP_FAT	GO:0031348~negative regulation of defense response	4	0.117612	0.0372296	TNFRSF1B, SERPINF1, APOE, SERPING1	279	36	13528	5.3875	1	0.660456	47.668
GOTERM_BP_FAT	GO:0033673~negative regulation of kinase activity	6	0.176419	0.0378462	CDKN1A, CASP3, APOE, DUSP22, SPRY4, TRIB1	279	90	13528	3.2325	1	0.661081	48.2371
GOTERM_BP_FAT	GO:0003013~circulatory system process	9	0.264628	0.0384369	CHD7, ACTA2, APOE, PTGS1, OXTR, SERPING1, ERAP2, BDKRB2, ENG	279	186	13528	2.34617	1	0.66144	48.7769
GOTERM_BP_FAT	GO:0008015~blood circulation	9	0.264628	0.0384369	CHD7, ACTA2, APOE, PTGS1, OXTR, SERPING1, ERAP2, BDKRB2, ENG	279	186	13528	2.34617	1	0.66144	48.7769
GOTERM_BP_FAT	GO:0042129~regulation of T cell proliferation	5	0.147016	0.0384513	CASP3, CBLB, EFNB1, CD274, EBI3	279	62	13528	3.91028	1	0.656224	48.7899
GOTERM_BP_FAT	GO:0014070~response to organic cyclic substance	7	0.205822	0.0386861	CD83, FOS, CDKN1A, BTG2, TGFBR2, SMPD1, OXTR	279	121	13528	2.80506	1	0.65322	49.0029
GOTERM_BP_FAT	GO:0008286~insulin receptor signaling pathway	4	0.117612	0.0399179	EIF4EBP2, BAIAP2, FOXO1, IGFBP1	279	37	13528	5.24189	1	0.659752	50.1068
GOTERM_BP_FAT	GO:0008219~cell death	23	0.676272	0.0402448	OBSCN, ARHGEF3, MCL1, ATL1, FA2H, TMBIM6, AKAP13, DUSP22, CARD6, TNFSF9, BCL2L13, ATXN1, CASP3, TNFRSF1B, TSC22D3, ZFYVE26, BBC3, HSPB8, CASP7, PLEKHG5, CTSD, BMF, TP53INP1	279	719	13528	1.55106	1	0.657676	50.396
GOTERM_BP_FAT	GO:0030832~regulation of actin filament length	5	0.147016	0.0404198	SHROOM2, CDC42EP2, SPTBN5, ARPC3, RICTOR	279	63	13528	3.84821	1	0.654238	50.5502
GOTERM_BP_FAT	GO:0051271~negative regulation of cell motion	5	0.147016	0.0404198	HDAC5, PTPRM, APOE, TGFBR3, TRIB1	279	63	13528	3.84821	1	0.654238	50.5502
GOTERM_BP_FAT	GO:0009719~response to endogenous stimulus	15	0.441047	0.0405856	BAIAP2, PTGS1, TGFBR2, OXTR, FOXO1, AQP1, PTPRN, HDAC5, FOS, CDKN1A, EIF4EBP2, BTG2, TGFBR3, IGFBP1, ABCC5	279	405	13528	1.79583	1	0.650776	50.6958
GOTERM_BP_FAT	GO:0009628~response to abiotic stimulus	14	0.411644	0.0409231	NES, TGFBR2, BDKRB2, HVCN1, ATXN1, FOS, SNN, CDKN1A, CASP3, BTG2, ARRB1, HSPB8, CASP7, DCUN1D3	279	368	13528	1.84463	1	0.648951	50.991
GOTERM_BP_FAT	GO:0051412~response to corticosterone stimulus	3	0.0882094	0.0417747	FOS, CDKN1A, PTGS1	279	16	13528	9.0914	1	0.651813	51.7284
GOTERM_BP_FAT	GO:0016265~death	23	0.676272	0.0422056	OBSCN, ARHGEF3, MCL1, ATL1, FA2H, TMBIM6, AKAP13, DUSP22, CARD6, TNFSF9, BCL2L13, ATXN1, CASP3, TNFRSF1B, TSC22D3, ZFYVE26, BBC3, HSPB8, CASP7, PLEKHG5, CTSD, BMF, TP53INP1	279	724	13528	1.54035	1	0.650863	52.0976
GOTERM_BP_FAT	GO:0007266~Rho protein signal transduction	4	0.117612	0.0427018	ARHGEF3, LIMK1, APOE, ABCA1	279	38	13528	5.10394	1	0.650511	52.5194
GOTERM_BP_FAT	GO:0001558~regulation of cell growth	9	0.264628	0.0472423	CDKN1A, DAB2, LIMK1, APOE, IGFBP6, HBEGF, BCL6, IGFBP1, DCUN1D3	279	194	13528	2.24942	1	0.683698	56.2201
GOTERM_BP_FAT	GO:0006813~potassium ion transport	8	0.235225	0.0472963	SLC9A7, KCNK6, KCNF1, KCTD20, KCTD2, KCNK1, KCNH3, KCNK3	279	160	13528	2.42437	1	0.679541	56.2624
GOTERM_BP_FAT	GO:0051348~negative regulation of transferase activity	6	0.176419	0.0477603	CDKN1A, CASP3, APOE, DUSP22, SPRY4, TRIB1	279	96	13528	3.03047	1	0.678659	56.6246
GOTERM_BP_FAT	GO:0040008~regulation of growth	13	0.382241	0.0495322	LIMK1, IGFBP6, TGFBR2, CXADR, CDKN1A, DAB2, CHD7, BBC3, APOE, HBEGF, BCL6, IGFBP1, DCUN1D3	279	341	13528	1.8485	1	0.687792	57.9817
GOTERM_BP_FAT	GO:0032869~cellular response to insulin stimulus	5	0.147016	0.051107	HDAC5, EIF4EBP2, BAIAP2, FOXO1, IGFBP1	279	68	13528	3.56525	1	0.695048	59.1543
GOTERM_BP_FAT	GO:0043062~extracellular structure organization	8	0.235225	0.0513355	RECK, LGALS3, CRISPLD2, SMOC1, COL6A2, OLFML2A, SERPINH1, ENG	279	163	13528	2.37975	1	0.692368	59.3219
GOTERM_BP_FAT	GO:0016192~vesicle-mediated transport	19	0.558659	0.0514552	STX6, STX3, TGFBR2, ABCA1, RIMS3, LMBR1L, DAB2, LAT2, STX12, ARRB1, APOE, IGF2R, LYST, MCFD2, PLIN3, OPHN1, BIN1, EHD1, UNC13A	279	576	13528	1.59941	1	0.688941	59.4094
GOTERM_BP_FAT	GO:0016044~membrane organization	14	0.411644	0.0514872	STX6, LMBR1L, DAB2, STX3, APOE, ARRB1, IGF2R, TGFBR2, CATSPER1, OPHN1, ABCA1, BIN1, EHD1, SYT17	279	381	13528	1.78169	1	0.684921	59.4328
GOTERM_BP_FAT	GO:0001937~negative regulation of endothelial cell proliferation	3	0.0882094	0.0518587	PTPRM, APOE, ENG	279	18	13528	8.08124	1	0.6834	59.7031
GOTERM_BP_FAT	GO:0030324~lung development	6	0.176419	0.053242	TCF21, EPAS1, CRISPLD2, TMBIM6, TGFBR2, FGF1	279	99	13528	2.93863	1	0.68908	60.6949
GOTERM_BP_FAT	GO:0008217~regulation of blood pressure	6	0.176419	0.0551473	ACTA2, PTGS1, OXTR, ERAP2, BDKRB2, ENG	279	100	13528	2.90925	1	0.698089	62.0233
GOTERM_BP_FAT	GO:0048585~negative regulation of response to stimulus	6	0.176419	0.0551473	TNFRSF1B, IL27RA, SERPINF1, APOE, BCL6, SERPING1	279	100	13528	2.90925	1	0.698089	62.0233
GOTERM_BP_FAT	GO:0006470~protein amino acid dephosphorylation	7	0.205822	0.0565727	DUSP5, NCEH1, PTPRM, PTP4A3, SSH2, DUSP22, PTPRN	279	133	13528	2.55197	1	0.703538	62.9894
GOTERM_BP_FAT	GO:0033344~cholesterol efflux	3	0.0882094	0.0571928	STX12, APOE, ABCA1	279	19	13528	7.65591	1	0.703603	63.4025
GOTERM_BP_FAT	GO:0048008~platelet-derived growth factor receptor signaling pathway	3	0.0882094	0.0571928	PLAT, ARID5B, PLEKHA1	279	19	13528	7.65591	1	0.703603	63.4025
GOTERM_BP_FAT	GO:0050433~regulation of catecholamine secretion	3	0.0882094	0.0571928	SNCG, PTGS1, OXTR	279	19	13528	7.65591	1	0.703603	63.4025
GOTERM_BP_FAT	GO:0042325~regulation of phosphorylation	16	0.47045	0.0578384	TGFBR2, DUSP22, RICTOR, BDKRB2, SDC4, CCNG1, PRKCE, SPRY4, IL31RA, TRIB1, ATXN1, CASP3, CDKN1A, EREG, APOE, ENG	279	466	13528	1.66481	1	0.703831	63.8278
GOTERM_BP_FAT	GO:0050678~regulation of epithelial cell proliferation	5	0.147016	0.0581912	EREG, GRN, TGFBR3, CDK6, FGF1	279	71	13528	3.41461	1	0.702193	64.0583
GOTERM_BP_FAT	GO:0030323~respiratory tube development	6	0.176419	0.059075	TCF21, EPAS1, CRISPLD2, TMBIM6, TGFBR2, FGF1	279	102	13528	2.8522	1	0.703939	64.6296
GOTERM_BP_FAT	GO:0030509~BMP signaling pathway	4	0.117612	0.0613571	FST, TGFBR3, SMURF1, ENG	279	44	13528	4.40795	1	0.714184	66.0656
GOTERM_BP_FAT	GO:0051493~regulation of cytoskeleton organization	7	0.205822	0.0617077	SHROOM2, CDC42EP2, TRIM54, STMN3, SPTBN5, ARPC3, RICTOR	279	136	13528	2.49568	1	0.71254	66.2813
GOTERM_BP_FAT	GO:0051385~response to mineralocorticoid stimulus	3	0.0882094	0.0627082	FOS, CDKN1A, PTGS1	279	20	13528	7.27312	1	0.714778	66.8898
GOTERM_BP_FAT	GO:0046638~positive regulation of alpha-beta T cell differentiation	3	0.0882094	0.0627082	CD83, IL4R, TGFBR2	279	20	13528	7.27312	1	0.714778	66.8898
GOTERM_BP_FAT	GO:0030155~regulation of cell adhesion	7	0.205822	0.0634788	LAMA3, FBLN2, SMOC1, CDK6, BCL6, FGF1, ENG	279	137	13528	2.47746	1	0.715623	67.3513
GOTERM_BP_FAT	GO:0042326~negative regulation of phosphorylation	4	0.117612	0.0647804	ATXN1, CDKN1A, BDKRB2, ENG	279	45	13528	4.31	1	0.719491	68.1172
GOTERM_BP_FAT	GO:0007265~Ras protein signal transduction	6	0.176419	0.0652587	ARHGEF3, LIMK1, APOE, RALB, ABCA1, RHOU	279	105	13528	2.77071	1	0.718621	68.3944
GOTERM_BP_FAT	GO:0009416~response to light stimulus	7	0.205822	0.0652796	ATXN1, FOS, CDKN1A, CASP3, ARRB1, CASP7, DCUN1D3	279	138	13528	2.45951	1	0.715185	68.4065
GOTERM_BP_FAT	GO:0010810~regulation of cell-substrate adhesion	4	0.117612	0.0682899	FBLN2, SMOC1, CDK6, BCL6	279	46	13528	4.2163	1	0.728291	70.0988
GOTERM_BP_FAT	GO:0048660~regulation of smooth muscle cell proliferation	4	0.117612	0.0682899	EREG, TGFBR2, HBEGF, TRIB1	279	46	13528	4.2163	1	0.728291	70.0988
GOTERM_BP_FAT	GO:0001836~release of cytochrome c from mitochondria	3	0.0882094	0.0683953	CASP3, BBC3, CASP7	279	21	13528	6.92678	1	0.725399	70.1566
GOTERM_BP_FAT	GO:0048514~blood vessel morphogenesis	9	0.264628	0.0700726	PLAT, ZFP36L1, EPAS1, EREG, APOE, MMP19, TGFBR2, FGF1, ENG	279	211	13528	2.06819	1	0.730872	71.0605
GOTERM_BP_FAT	GO:0050870~positive regulation of T cell activation	5	0.147016	0.0710986	CD83, EFNB1, IL4R, TGFBR2, EBI3	279	76	13528	3.18996	1	0.732817	71.6007
GOTERM_BP_FAT	GO:0050727~regulation of inflammatory response	5	0.147016	0.0710986	TNFRSF1B, SERPINF1, APOE, BCL6, SERPING1	279	76	13528	3.18996	1	0.732817	71.6007
GOTERM_BP_FAT	GO:0048638~regulation of developmental growth	4	0.117612	0.071884	LIMK1, APOE, TGFBR2, CXADR	279	47	13528	4.12659	1	0.733496	72.0077
GOTERM_BP_FAT	GO:0045682~regulation of epidermis development	3	0.0882094	0.0742447	MAFF, FST, AQP3	279	22	13528	6.61193	1	0.741983	73.1984
GOTERM_BP_FAT	GO:0010563~negative regulation of phosphorus metabolic process	4	0.117612	0.0755613	ATXN1, CDKN1A, BDKRB2, ENG	279	48	13528	4.04062	1	0.745116	73.8416
GOTERM_BP_FAT	GO:0045936~negative regulation of phosphate metabolic process	4	0.117612	0.0755613	ATXN1, CDKN1A, BDKRB2, ENG	279	48	13528	4.04062	1	0.745116	73.8416
GOTERM_BP_FAT	GO:0019220~regulation of phosphate metabolic process	16	0.47045	0.0757795	TGFBR2, DUSP22, RICTOR, BDKRB2, SDC4, CCNG1, PRKCE, SPRY4, IL31RA, TRIB1, ATXN1, CASP3, CDKN1A, EREG, APOE, ENG	279	485	13528	1.59959	1	0.742948	73.9468
GOTERM_BP_FAT	GO:0051174~regulation of phosphorus metabolic process	16	0.47045	0.0757795	TGFBR2, DUSP22, RICTOR, BDKRB2, SDC4, CCNG1, PRKCE, SPRY4, IL31RA, TRIB1, ATXN1, CASP3, CDKN1A, EREG, APOE, ENG	279	485	13528	1.59959	1	0.742948	73.9468
GOTERM_BP_FAT	GO:0045596~negative regulation of cell differentiation	9	0.264628	0.0773515	HDAC5, EREG, IL4R, FST, TGFBR3, CDK6, BCL6, ABCA1, SOX9	279	216	13528	2.02031	1	0.747212	74.6929
GOTERM_BP_FAT	GO:0030030~cell projection organization	13	0.382241	0.0778175	HOXA1, MYO1A, PTPRM, STX3, LAMB2, DNAI1, STMN3, ATL1, BAIAP2, EFNB1, VANGL2, OPHN1, SEMA3B	279	368	13528	1.71287	1	0.74624	74.9102
GOTERM_BP_FAT	GO:0034097~response to cytokine stimulus	5	0.147016	0.079488	IRAK2, FOS, CASP3, MCL1, OXTR	279	79	13528	3.06883	1	0.75081	75.6747
GOTERM_BP_FAT	GO:0032314~regulation of Rac GTPase activity	2	0.0588062	0.0797092	STMN3, RICTOR	279	4	13528	24.2437	1	0.748733	75.7743
GOTERM_BP_FAT	GO:0032488~Cdc42 protein signal transduction	2	0.0588062	0.0797092	APOE, ABCA1	279	4	13528	24.2437	1	0.748733	75.7743
GOTERM_BP_FAT	GO:0002829~negative regulation of T-helper 2 type immune response	2	0.0588062	0.0797092	IL27RA, BCL6	279	4	13528	24.2437	1	0.748733	75.7743
GOTERM_BP_FAT	GO:0016525~negative regulation of angiogenesis	3	0.0882094	0.0802474	HDAC5, PTPRM, SERPINF1	279	23	13528	6.32445	1	0.748111	76.015
GOTERM_BP_FAT	GO:0031175~neuron projection development	10	0.294031	0.0823374	HOXA1, PTPRM, STX3, LAMB2, STMN3, ATL1, BAIAP2, EFNB1, OPHN1, SEMA3B	279	256	13528	1.89404	1	0.754375	76.9284
GOTERM_BP_FAT	GO:0045927~positive regulation of growth	5	0.147016	0.0823894	CHD7, LIMK1, TGFBR2, HBEGF, IGFBP1	279	80	13528	3.03047	1	0.751612	76.9507
GOTERM_BP_FAT	GO:0010324~membrane invagination	9	0.264628	0.084293	LMBR1L, DAB2, APOE, IGF2R, TGFBR2, OPHN1, ABCA1, BIN1, EHD1	279	220	13528	1.98358	1	0.756882	77.7534
GOTERM_BP_FAT	GO:0006897~endocytosis	9	0.264628	0.084293	LMBR1L, DAB2, APOE, IGF2R, TGFBR2, OPHN1, ABCA1, BIN1, EHD1	279	220	13528	1.98358	1	0.756882	77.7534
GOTERM_BP_FAT	GO:0006643~membrane lipid metabolic process	5	0.147016	0.0853423	PLA2G15, B3GNT5, FA2H, UGCG, SMPD1	279	81	13528	2.99305	1	0.758403	78.1845
GOTERM_BP_FAT	GO:0045786~negative regulation of cell cycle	5	0.147016	0.0853423	CDKN1A, CASP3, CDK6, BCL6, DCUN1D3	279	81	13528	2.99305	1	0.758403	78.1845
GOTERM_BP_FAT	GO:0045580~regulation of T cell differentiation	4	0.117612	0.0870764	CD83, IL4R, TGFBR2, BCL6	279	51	13528	3.80294	1	0.762719	78.8798
GOTERM_BP_FAT	GO:0050864~regulation of B cell activation	4	0.117612	0.0870764	CDKN1A, CASP3, IL27RA, BCL6	279	51	13528	3.80294	1	0.762719	78.8798
GOTERM_BP_FAT	GO:0016050~vesicle organization	4	0.117612	0.0910704	STX6, SHROOM2, LYST, ABCA1	279	52	13528	3.7298	1	0.775791	80.4026
GOTERM_BP_FAT	GO:0050777~negative regulation of immune response	3	0.0882094	0.0926782	IL27RA, BCL6, SERPING1	279	25	13528	5.81849	1	0.779159	80.986
GOTERM_BP_FAT	GO:0010594~regulation of endothelial cell migration	3	0.0882094	0.0926782	HDAC5, PTPRM, APOE	279	25	13528	5.81849	1	0.779159	80.986
GOTERM_BP_FAT	GO:0050680~negative regulation of epithelial cell proliferation	3	0.0882094	0.0926782	EREG, TGFBR3, CDK6	279	25	13528	5.81849	1	0.779159	80.986
GOTERM_BP_FAT	GO:0030162~regulation of proteolysis	4	0.117612	0.0951394	APOE, MDM2, SERPING1, PLAUR	279	53	13528	3.65943	1	0.785569	81.8473
GOTERM_BP_FAT	GO:0006898~receptor-mediated endocytosis	4	0.117612	0.0951394	DAB2, APOE, IGF2R, TGFBR2	279	53	13528	3.65943	1	0.785569	81.8473
GOTERM_BP_FAT	GO:0060429~epithelium development	9	0.264628	0.096476	F11R, TCF21, CASP3, LAMA3, EREG, VANGL2, DHRS9, ENG, EMP1	279	227	13528	1.92241	1	0.787717	82.2996
GOTERM_BP_FAT	GO:0016311~dephosphorylation	7	0.205822	0.0981076	DUSP5, NCEH1, PTPRM, PTP4A3, SSH2, DUSP22, PTPRN	279	154	13528	2.20398	1	0.790854	82.8373
GOTERM_BP_FAT	GO:0002666~positive regulation of T cell tolerance induction	2	0.0588062	0.0986267	CBLB, TGFBR2	279	5	13528	19.395	1	0.790045	83.0052
GOTERM_BP_FAT	GO:0002664~regulation of T cell tolerance induction	2	0.0588062	0.0986267	CBLB, TGFBR2	279	5	13528	19.395	1	0.790045	83.0052
GOTERM_BP_FAT	GO:0034380~high-density lipoprotein particle assembly	2	0.0588062	0.0986267	APOE, ABCA1	279	5	13528	19.395	1	0.790045	83.0052
GOTERM_BP_FAT	GO:0045623~negative regulation of T-helper cell differentiation	2	0.0588062	0.0986267	IL4R, BCL6	279	5	13528	19.395	1	0.790045	83.0052
GOTERM_BP_FAT	GO:0060044~negative regulation of cardiac muscle cell proliferation	2	0.0588062	0.0986267	TGFBR2, CXADR	279	5	13528	19.395	1	0.790045	83.0052
GOTERM_BP_FAT	GO:0043371~negative regulation of CD4-positive, alpha beta T cell differentiation	2	0.0588062	0.0986267	IL4R, BCL6	279	5	13528	19.395	1	0.790045	83.0052
GOTERM_BP_FAT	GO:0048146~positive regulation of fibroblast proliferation	3	0.0882094	0.0990898	CDKN1A, EREG, CDK6	279	26	13528	5.59471	1	0.78905	83.1535
GOTERM_BP_FAT	GO:0030833~regulation of actin filament polymerization	4	0.117612	0.0992816	CDC42EP2, SPTBN5, ARPC3, RICTOR	279	54	13528	3.59166	1	0.787121	83.2147
KEGG_PATHWAY	hsa04115:p53 signaling pathway	8	0.235225	0.000781544	CDKN1A, CASP3, BBC3, MDM2, CDK6, CCNG1, SESN2, SESN1	116	68	5085	5.1572	0.0759294	0.0759294	0.865659
KEGG_PATHWAY	hsa05200:Pathways in cancer	14	0.411644	0.0328729	EPAS1, TGFBR2, FOXO1, CDK6, FOS, CDKN1A, CBLB, CASP3, LAMB3, LAMB2, LAMA3, RALB, MDM2, FGF1	116	328	5085	1.87106	0.965815	0.815108	31.0435
KEGG_PATHWAY	hsa04512:ECM-receptor interaction	6	0.176419	0.0407184	LAMB3, LAMA3, LAMB2, COL6A2, COL6A1, SDC4	116	84	5085	3.13116	0.984984	0.75329	37.0148
KEGG_PATHWAY	hsa04610:Complement and coagulation cascades	5	0.147016	0.0699472	PLAT, TFPI, SERPING1, BDKRB2, PLAUR	116	69	5085	3.17654	0.99934	0.839743	55.3522
KEGG_PATHWAY	hsa05220:Chronic myeloid leukemia	5	0.147016	0.088916	CDKN1A, CBLB, TGFBR2, MDM2, CDK6	116	75	5085	2.92241	0.999918	0.847567	64.4955
OMIM_DISEASE	Epidermolysis bullosa, junctional, Herlitz type	2	0.0588062	0.0561362	LAMB3, LAMA3	71	3	3671	34.4695	0.99942	0.99942	48.925
OMIM_DISEASE	Bethlem myopathy	2	0.0588062	0.0561362	COL6A2, COL6A1	71	3	3671	34.4695	0.99942	0.99942	48.925
OMIM_DISEASE	Ullrich congenital muscular dystrophy	2	0.0588062	0.0561362	COL6A2, COL6A1	71	3	3671	34.4695	0.99942	0.99942	48.925
OMIM_DISEASE	Epidermolysis bullosa, generalized atrophic benign	2	0.0588062	0.0918226	LAMB3, LAMA3	71	5	3671	20.6817	0.999996	0.997995	67.3753
