# Supplementary material for: Structure-function relationship of ASH1L and histone H3K36 and H3K4 methylation
Source: Nat Commun. 2025 Mar 6;16:2235. doi: 10.1038/s41467-025-57556-5 (PMC11883000; doi:10.1038/s41467-025-57556-5)
Supplement: Supplementary file 6 — Source Data [file 41467_2025_57556_MOESM6_ESM.xlsx]

## Sheet: Fig 1e-g
Fig. 1e									Fig. 1f						Fig. 1g
HoxA9									HoxA9						Promoter
Control				RA					WT EB 0	1	1	1				- RA			+ RA
WT	0.757858	1.03526	1.27456	83.8652	95.0095	128.89			WT EB 4	0.273573	0.476319	0.460414			IgG	0.00121053	0.00060108	0.00065446	0.00152165	0.00474248	0.00253463
B7	0.993093	1.04972	0.993093	9.64646	8.28212	11.0043			WT EB 8	17.2677	29.2426	19.6206			Ash1l	0.00928975	0.00728859	0.00704538	0.0607849	0.0612077	0.0536585
									WT EB 12	24.4201	37.014	26.2734
Runx1									sh302 EB 0	1.30134	2	1.4667			Enh 1
Control				RA					sh302 EB 4	0.82932	0.697372	0.705882				- RA			+ RA
WT	1.05214	0.786399	1.2086	31.4139	47.9458	42.0296			sh302 EB 8	59.7141	71.5064	64.4617			IgG	0.00252388	0.00121895	0.0039736	0.00544767	0.00596136	0.00377513
B7	2.4005	2.79594	2.89454	2.97592	2.4005	2.59068			sh302 EB 12	133.436	187.403	147.786			Ash1l	0.00612895	0.0102364	0.0183481	0.0189699	0.0231934	0.0132702
Neurog2									Pax6						Enh 2
Control				RA					WT EB 0	1	1	1				- RA			+ RA
WT	1.70133	0.631418	0.93088	4.68051	6.71165	11.2096			WT EB 4	0.594604	0.466516	0.592377			IgG	0.00079865	0.00149034	0.00107391	0.00765096	0.00490972	0.00383052
B7	2.32409	1.94082	2.19872	28.3773	24.5333	29.378			WT EB 8	1.27456	0.779165	0.88244			Ash1l	0.0125155	0.00916186	0.0127534	0.0426845	0.0435814	0.0441349
									WT EB 12	2.80889	2.41162	2.43598
Olig1									sh302 EB 0	0.747425	0.747425	0.843218			Enh 3
Control				RA					sh302 EB 4	2.25012	1.61328	1.97305				- RA			+ RA
WT	0.915945	1.05214	1.03766	5.03968	5.32704	5.4768			sh302 EB 8	0.432269	0.846745	0.712291			IgG	0.00119387	0.00058061	0.00121896	0.00179706	0.00848927	0.00378458
B7	1.62826	1.89649	1.56193	3.98156	4.03714	4.23785			sh302 EB 12	0.641713	0.952638	0.708494			Ash1l	0.00670687	0.00544767	0.00708939	0.0222486	0.0268275	0.0244227
									Gata4
									WT EB 0	1	1	1
									WT EB 4	23.1029	18.6357	19.5822
									WT EB 8	109.137	99.0442	105.788
									WT EB 12	71.5064	66.7178	68.1142
									sh302 EB 0	1.98618	1.49485	1.85627
									sh302 EB 4	5.73582	4.56305	5.61013
									sh302 EB 8	114.563	122.786	119.453
									sh302 EB 12	177.294	160.898	173.036
									Sox7
									WT EB 0	1	1	1
									WT EB 4	8.05564	5.61778	8.02096
									WT EB 8	18.2522	15.1369	15.6675
									WT EB 12	12.4666	9.44794	11.1137
									sh302 EB 0	1.04972	0.768438	0.793251
									sh302 EB 4	0.920188	0.933033	0.920651
									sh302 EB 8	35.7532	31.5594	33.743
									sh302 EB 12	23.1029	17.8766	22.0182

## Sheet: Fig 5g, h
	Fig. 5b
	mFo-DFc omit map
	contour : 3 sigma level
	residue range: 2651-2664
